# Supplementary material for: Cellular homologs of the double jelly-roll major capsid proteins clarify the origins of an ancient virus kingdom
Source: Proc Natl Acad Sci U S A. 2022 Jan 25;119(5):e2120620119. doi: 10.1073/pnas.2120620119 (PMC8812541; doi:10.1073/pnas.2120620119)
Supplement: Supplementary File [file pnas.2120620119.sd01.xlsx]

## Sheet: STIV
PDB id	Organism	Family	Protein function	Z-score	Seq. id.
3j31	Sulfolobus turreted icosahedral virus	Turriviridae	MCP	58.6	100
6q5u	Enterobacteria phage PR772	Tectiviridae	MCP	25.4	12
5j7o	Vermamoeba verformis faustovirus	Faustovirus	MCP	19.8	10
5tip	Paramecium bursaria Chlorella virus 1	Phycodnaviridae	MCP	18.9	11
2vvf	Pseudoalteromonas virus PM2	Corticoviridae	MCP	18.8	12
6ojn	Singapore grouper iridovirus	Iridoviridae	MCP	17.9	10
6l2t	African swine fever virus	Asfarviridae	MCP	15.9	7
3sam	Vaccinia virus WR	Poxviridae	Scaffold protein D13	15.6	7
5oac	Flavobacterium phage FLiP	Finnlakeviridae	MCP	15.3	8
4kq7	Bacteroides uniformis ATCC 8492	Bacteroidaceae	DUF2961	13.2	9
3j26	Sputnik virophage	Lavidaviridae	MCP	11.1	8
6g43	Mavirus virophage	Lavidaviridae	MCP	10	8

## Sheet: FLiP
PDB id	Organism	Family	Protein function	Z-score	Seq. id.
5oac	Flavobacterium phage FLiP	Finnlakeviridae	MCP	49.8	100
3j31	Sulfolobus turreted icosahedral virus	Turriviridae	MCP	15.3	8
2vvf	Pseudoalteromonas virus PM2	Corticoviridae	MCP	13.7	12
5tip	Paramecium bursaria Chlorella virus 1	Phycodnaviridae	MCP	13.3	7
5j7o	Vermamoeba verformis faustovirus	Faustovirus	MCP	12.3	11
6ojn	Singapore grouper iridovirus	Iridoviridae	MCP	12.2	7
3sam	Vaccinia virus WR	Poxviridae	Scaffold protein D13	11.4	9
4kq7	Bacteroides uniformis ATCC 8492	Bacteroidaceae	DUF2961	10.9	8
6g43	Mavirus virophage	Lavidaviridae	MCP	7.9	9
3j26	Sputnik virophage	Lavidaviridae	MCP	7.8	10

## Sheet: PRD1
PDB id	Organism	Family	Protein function	Z-score	Seq. id.
6q5u	Enterobacteria phage PR772	Tectiviridae	MCP	54.8	100
3j31	Sulfolobus turreted icosahedral virus	Turriviridae	MCP	26.2	13
5j7o	Vermamoeba verformis faustovirus	Faustovirus	MCP	19.8	9
5tip	Paramecium bursaria Chlorella virus 1	Phycodnaviridae	MCP	18.9	11
2vvf	Pseudoalteromonas virus PM2	Corticoviridae	MCP	18.3	8
6ojn	Singapore grouper iridovirus	Iridoviridae	MCP	18.2	9
3sam	Vaccinia virus WR	Poxviridae	Scaffold protein D13	17.6	8
5oac	Flavobacterium phage FLiP	Finnlakeviridae	MCP	14.7	8
4kq7	Bacteroides uniformis ATCC 8492	Bacteroidaceae	DUF2961	12.1	6
3j26	Sputnik virophage	Lavidaviridae	MCP	11.2	8

## Sheet: PM2
PDB id	Organism	Family	Protein function	Z-score	Seq. id.
2vvf	Pseudoalteromonas virus PM2	Corticoviridae	MCP	46.9	100
3j31	Sulfolobus turreted icosahedral virus	Turriviridae	MCP	18.8	12
6q5u	Enterobacteria phage PR772	Tectiviridae	MCP	18.3	9
5tip	Paramecium bursaria Chlorella virus 1	Phycodnaviridae	MCP	17.5	13
5j7o	Vermamoeba verformis faustovirus	Faustovirus	MCP	16.8	15
6ojn	Singapore grouper iridovirus	Iridoviridae	MCP	15.5	8
3sam	Vaccinia virus WR	Poxviridae	Scaffold protein D13	14.5	10
6l2t	African swine fever virus	Asfarviridae	MCP	14.2	12
5oac	Flavobacterium phage FLiP	Finnlakeviridae	MCP	13.7	12
4kq7	Bacteroides uniformis ATCC 8492	Bacteroidaceae	DUF2961	12.3	5
3j26	Sputnik virophage	Lavidaviridae	MCP	11.1	9

## Sheet: 4KQ7
PDB id	Organism	Family	Protein function	Z-score	Seq. id.
4kq7	Bacteroides uniformis ATCC 8492	Bacteroidaceae	DUF2961	62	100
7v1v	Bifidobacterium dentium	Bifidobacteriaceae	DUF2961	42.3	36
3j31	Sulfolobus turreted icosahedral virus	Turriviridae	MCP	13.2	9
2vvf	Pseudoalteromonas virus PM2	Corticoviridae	MCP	12.3	5
5oac	Flavobacterium phage FLiP	Finnlakeviridae	MCP	10.9	8
5j7o	Vermamoeba verformis faustovirus	Faustovirus	MCP	9.2	8
6ojn	Singapore grouper iridovirus	Iridoviridae	MCP	8.4	9
6h82	Haloarcula hispanica icosahedral virus 2	Sphaerolipoviridae	MCP-L (VP4)	8.1	9
3sam	Vaccinia virus WR	Poxviridae	Scaffold protein D13	6.8	6
5tip	Paramecium bursaria Chlorella virus 1	Phycodnaviridae	MCP	6.2	6
3j26	Sputnik virophage	Lavidaviridae	MCP	4.1	9
6g43	Mavirus virophage	Lavidaviridae	MCP	3.5	5

## Sheet: 7V1V
PDB id	Organism	Family	Protein function	Z-score	Seq. id.
7v1v	Bifidobacterium dentium	Bifidobacteriaceae	DUF2961	62	100
4kq7	Bacteroides uniformis ATCC 8492	Bacteroidaceae	DUF2961	42.3	36
3j31	Sulfolobus turreted icosahedral virus	Turriviridae	MCP	13.7	10
2vvf	Pseudoalteromonas virus PM2	Corticoviridae	MCP	12	8
5oac	Flavobacterium phage FLiP	Finnlakeviridae	MCP	10.1	8
5j7o	Vermamoeba verformis faustovirus	Faustovirus	MCP	8.7	9
5tip	Vermamoeba verformis faustovirus	Faustovirus	MCP	7.7	9
6ojn	Haloarcula hispanica icosahedral virus 2	Sphaerolipoviridae	MCP-L (VP4)	7.5	9
3sam	Vaccinia virus WR	Poxviridae	Scaffold protein D13	7.4	6
6h82	Haloarcula hispanica icosahedral virus 2	Sphaerolipoviridae	MCP-L (VP4)	6.5	12
3j26	Sputnik virophage	Lavidaviridae	MCP	4.1	9
