# Supplementary material for: Cellular homologs of the double jelly-roll major capsid proteins clarify the origins of an ancient virus kingdom
Source: Proc Natl Acad Sci U S A. 2022 Jan 25;119(5):e2120620119. doi: 10.1073/pnas.2120620119 (PMC8812541; doi:10.1073/pnas.2120620119)
Supplement: Supplementary File [file pnas.2120620119.sd02.xlsx]

## Sheet: Sheet1
# SignalP-5.0	Organism: Bacteria
# ID	Prediction	SP(Sec/SPI)	TAT(Tat/SPI)	LIPO(Sec/SPII)	OTHER	CS Position
A0A2E7YQC5_A0A2E7YQC5_9BACT	SP(Sec/SPI)	0.810857	0.102038	0.029433	0.057672	CS pos: 41-42. AAG-QV. Pr: 0.2688
A0A7C8AKW7_A0A7C8AKW7_9BACT	SP(Sec/SPI)	0.885835	0.00183	0.033108	0.079226	CS pos: 24-25. GLA-QH. Pr: 0.5136
A0A5B9WE98_A0A5B9WE98_9BACT	SP(Sec/SPI)	0.951114	0.046614	0.001129	0.001143	CS pos: 27-28. AHA-DG. Pr: 0.9949
A0A7C0VNE2_A0A7C0VNE2_9BACT	OTHER	0.011278	0.002448	0.004835	0.981439
A0A1C0ZWU4_A0A1C0ZWU4_9BACL	SP(Sec/SPI)	0.967794	0.023357	0.002995	0.005854	CS pos: 36-37. ASA-MS. Pr: 0.8275
A0A1F3M1W4_A0A1F3M1W4_9BACT	LIPO(Sec/SPII)	0.001176	0.001076	0.997193	0.000555	CS pos: 22-23. LTA-CT. Pr: 0.9984
A0A139K0H7_A0A139K0H7_BACUN	SP(Sec/SPI)	0.926549	0.008282	0.002301	0.062869	CS pos: 44-45. VFA-QS. Pr: 0.8974
A0A6N4X1F6_A0A6N4X1F6_9BACT	LIPO(Sec/SPII)	0.157426	0.000118	0.842047	0.000409	CS pos: 19-20. LCA-CS. Pr: 0.8364
A0A1C4ZPV6_A0A1C4ZPV6_9ACTN	SP(Sec/SPI)	0.953497	0.02876	0.015435	0.002308	CS pos: 34-35. ASA-AP. Pr: 0.4106
A0A2V8Z9Y4_A0A2V8Z9Y4_9BACT	SP(Sec/SPI)	0.478838	0.160838	0.05175	0.308574	CS pos: 45-46. AQG-AA. Pr: 0.1724
A0A4V3FJZ0_A0A4V3FJZ0_9ACTN	SP(Sec/SPI)	0.873753	0.096696	0.023689	0.005862	CS pos: 23-24. VSA-AT. Pr: 0.2790
A0A1G2Z6Z0_A0A1G2Z6Z0_9BACT	LIPO(Sec/SPII)	0.008964	0.001409	0.987064	0.002563	CS pos: 26-27. FAA-CK. Pr: 0.9872
A0A7C6DDI8_A0A7C6DDI8_9CLOT	OTHER	0.093823	0.000753	0.039461	0.865963
A0A7X7FQG1_A0A7X7FQG1_9BACT	SP(Sec/SPI)	0.984748	0.00281	0.009473	0.002969	CS pos: 26-27. VPA-QD. Pr: 0.6062
A0A5C5ZWL6_A0A5C5ZWL6_9BACT	SP(Sec/SPI)	0.957098	0.011105	0.012066	0.019732	CS pos: 27-28. ADA-KT. Pr: 0.6582
A0A1C0ZWV0_A0A1C0ZWV0_9BACL	SP(Sec/SPI)	0.953453	0.000728	0.013465	0.032354	CS pos: 24-25. AWA-AL. Pr: 0.8879
A0A7I8VIP4_A0A7I8VIP4_9ANNE	OTHER	0.006737	0.002389	0.002182	0.988692
A0A364KX23_A0A364KX23_9EURO	SP(Sec/SPI)	0.989377	0.00096	0.008015	0.001649	CS pos: 20-21. ASA-QT. Pr: 0.9555
