# Supplementary material for: Cellular homologs of the double jelly-roll major capsid proteins clarify the origins of an ancient virus kingdom
Source: Proc Natl Acad Sci U S A. 2022 Jan 25;119(5):e2120620119. doi: 10.1073/pnas.2120620119 (PMC8812541; doi:10.1073/pnas.2120620119)
Supplement: Supplementary File [file pnas.2120620119.sd04.xlsx]

## Sheet: DUF2961 neighborhoods
loci separated by "===" symbols; otherwise locus tag is shown	Coordinates	strand	Organism	nucleotide accession	protein accession	DUF2961 designated by "+" symbol	CDD best hit (largest domain) annotation			Mmseq (0.5) clusters	Cluster Count
===	MAP_RS01720		Mycobacterium_avium_sub_paratuberculosis_K-10	NC_002944.2
MAP_RS01665	351277..352665	+	Mycobacterium_avium_sub_paratuberculosis_K-10	NC_002944.2	WP_010948822_1		pfam12770	CHAT	CHAT domain. These proteins appear to be related to peptidases in peptidase clan CD that includes the caspases. This domain has been termed the CHAT domain for Caspase HetF Associated with Tprs. This family has been identified as a sister group to the separins.	Prot_10_53	19
MAP_RS01670	352668..353006	-	Mycobacterium_avium_sub_paratuberculosis_K-10	NC_002944.2	WP_010948823_1					Prot_7_93	19
MAP_RS01675	353051..354379	+	Mycobacterium_avium_sub_paratuberculosis_K-10	NC_002944.2	WP_003877013_1					Prot_7_101	19
MAP_RS01680	354376..355512	+	Mycobacterium_avium_sub_paratuberculosis_K-10	NC_002944.2	WP_003873381_1					Prot_7_97	19
MAP_RS01685	355551..356618	+	Mycobacterium_avium_sub_paratuberculosis_K-10	NC_002944.2	WP_003873382_1		COG3804	COG3804	Uncharacterized protein [Function unknown].	Prot_15_18	38
MAP_RS01690	356880..357542	+	Mycobacterium_avium_sub_paratuberculosis_K-10	NC_002944.2	WP_085978457_1		pfam01083	Cutinase	Cutinase.	Prot_12_39	38
MAP_RS01695	357565..358548	+	Mycobacterium_avium_sub_paratuberculosis_K-10	NC_002944.2	WP_003873385_1		cd05228	AR_FR_like_1_SDR_e	uncharacterized subgroup of aldehyde reductase and flavonoid reductase related proteins, extended (e) SDRs. This subgroup contains proteins of unknown function related to aldehyde reductase and flavonoid reductase of the extended SDR-type. Aldehyde reductase I (aka carbonyl reductase) is an NADP-binding SDR; it has an NADP-binding motif consensus that is slightly different from the canonical SDR …	Prot_9_65	37
MAP_RS01700	358545..359120	+	Mycobacterium_avium_sub_paratuberculosis_K-10	NC_002944.2	WP_003873386_1		COG1309	AcrR	DNA-binding transcriptional regulator, AcrR family [Transcription].	Prot_14_21	39
MAP_RS01705	359125..360327	-	Mycobacterium_avium_sub_paratuberculosis_K-10	NC_002944.2	WP_010948826_1		COG2124	CypX	Cytochrome P450 [Secondary metabolites biosynthesis, transport and catabolism, Defense mechanisms].	Prot_11_46	39
MAP_RS01710	360334..361344	+	Mycobacterium_avium_sub_paratuberculosis_K-10	NC_002944.2	WP_019305668_1					Prot_8_84	20
MAP_RS01720	363108..365120	-	Mycobacterium_avium_sub_paratuberculosis_K-10	NC_002944.2	WP_003877020_1	+	pfam11175	DUF2961	Protein of unknown function (DUF2961). This family of proteins has no known function.	Prot_42_3	63
MAP_RS01725	365522..366550	-	Mycobacterium_avium_sub_paratuberculosis_K-10	NC_002944.2	WP_003877021_1		cd04865	LigD_Pol_like_2	LigD_Pol_like_2: Polymerase (Pol) domain of bacterial LigD proteins similar to Pseudomonas aeruginosa (Pae) LigD, subgroup 2. The LigD Pol domain belongs to the archaeal/eukaryal primase (AEP) superfamily. In prokaryotes, LigD along with Ku is required for non-homologous end joining (NHEJ)-mediated repair of DNA double-strand breaks (DSB). NHEJ-mediated DNA DSB repair is error-prone. It has been …	Prot_15_20	37
MAP_RS01730	366577..367686	+	Mycobacterium_avium_sub_paratuberculosis_K-10	NC_002944.2	WP_010948830_1		cd07905	Adenylation_DNA_ligase_LigC	Adenylation domain of Mycobacterium tuberculosis LigC-like ATP-dependent DNA ligases. Bacterial DNA ligases are divided into two broad classes: NAD-dependent and ATP-dependent. All bacterial species have a NAD-dependent DNA ligase (LigA). Some bacterial genomes contain multiple genes for DNA ligases that are predicted to use ATP as their cofactor, including Mycobacterium tuberculosis LigB, LigC, …	Prot_15_16	37
MAP_RS01735	367653..368000	-	Mycobacterium_avium_sub_paratuberculosis_K-10	NC_002944.2	WP_003874420_1					Prot_7_100	17
MAP_RS01740	368087..368455	+	Mycobacterium_avium_sub_paratuberculosis_K-10	NC_002944.2	WP_003874419_1					Prot_12_34	36
MAP_RS01745	368652..369887	-	Mycobacterium_avium_sub_paratuberculosis_K-10	NC_002944.2	WP_003877023_1		COG2124	CypX	Cytochrome P450 [Secondary metabolites biosynthesis, transport and catabolism, Defense mechanisms].	Prot_16_15	35
MAP_RS01750	369924..370829	-	Mycobacterium_avium_sub_paratuberculosis_K-10	NC_002944.2	WP_003874416_1		pfam00561	Abhydrolase_1	alpha/beta hydrolase fold. This catalytic domain is found in a very wide range of enzymes.	Prot_15_17	35
MAP_RS01755	370831..371316	-	Mycobacterium_avium_sub_paratuberculosis_K-10	NC_002944.2	WP_003874414_1		COG4119	COG4119	Predicted NTP pyrophosphohydrolase, NUDIX family [Nucleotide transport and metabolism, General function prediction only].	Prot_14_25	36
MAP_RS01760	371323..372678	-	Mycobacterium_avium_sub_paratuberculosis_K-10	NC_002944.2	WP_003877024_1		pfam03007	WES_acyltransf	Wax ester synthase-like Acyl-CoA acyltransferase domain. This domain is found in wax ester synthase genes. In these proteins this domain catalyzes the CoA dependent acyltransferase reaction with fatty alcohols to form wax esters.	Prot_12_36	35
MAP_RS01765	372717..373574	-	Mycobacterium_avium_sub_paratuberculosis_K-10	NC_002944.2	WP_003877025_1		cd05233	SDR_c	classical (c) SDRs. SDRs are a functionally diverse family of oxidoreductases that have a single domain with a structurally conserved Rossmann fold (alpha/beta folding pattern with a central beta-sheet), an NAD(P)(H)-binding region, and a structurally diverse C-terminal region. Classical SDRs are typically about 250 residues long, while extended SDRs are approximately 350 residues. Sequence ident…	Prot_11_49	28
MAP_RS01770	373690..374769	+	Mycobacterium_avium_sub_paratuberculosis_K-10	NC_002944.2	WP_003874411_1		COG3804	COG3804	Uncharacterized protein [Function unknown].	Prot_9_63	18
===	BLD_RS04605		Bifidobacterium_longum_DJO10A	NC_010816.1							470
BLD_RS04555	1030125..1030463	+	Bifidobacterium_longum_DJO10A	NC_010816.1	WP_080504110_1					Prot_2_888	3
BLD_RS04560	1030526..1031713	-	Bifidobacterium_longum_DJO10A	NC_010816.1	WP_007053675_1		cd01117	YbiR_permease	Putative anion permease YbiR. Based on sequence similarity, YbiR proteins are predicted to function as anion translocating permeases in eubacteria, archaea and plants. They belong to ArsB/NhaD superfamily of permeases that have been shown to translocate sodium, sulfate, arsenite and organic anions. A typical ArsB/NhaD permease is composed of 8-13 transmembrane domains.	Prot_3_335	6
BLD_RS04565	1032263..1033195	-	Bifidobacterium_longum_DJO10A	NC_010816.1	WP_007056457_1		pfam01112	Asparaginase_2	Asparaginase.	Prot_4_218	8
BLD_RS04570	1033554..1035218	-	Bifidobacterium_longum_DJO10A	NC_010816.1	WP_010081110_1		COG1167	ARO8	DNA-binding transcriptional regulator, MocR family, contains an aminotransferase domain [Transcription, Amino acid transport and metabolism].	Prot_7_92	10
BLD_RS04575	1035276..1035914	-	Bifidobacterium_longum_DJO10A	NC_010816.1	WP_010081111_1		cd01749	GATase1_PB	Glutamine Amidotransferase (GATase_I) involved in pyridoxine biosynthesis. Glutamine Amidotransferase (GATase_I) involved in pyridoxine biosynthesis. Glutamine amidotransferase (GATase) activity involves the removal of the ammonia group from a glutamate molecule and its subsequent transfer to a specific substrate, thus creating a new carbon-nitrogen group on the substrate. This group contains pro…	Prot_6_122	10
BLD_RS04580	1036000..1036875	-	Bifidobacterium_longum_DJO10A	NC_010816.1	WP_010081112_1		COG0214	PdxS	Pyridoxal biosynthesis lyase PdxS [Coenzyme transport and metabolism].	Prot_5_164	10
BLD_RS04585	1037065..1039164	-	Bifidobacterium_longum_DJO10A	NC_010816.1	WP_012471953_1		COG0358	DnaG	DNA primase (bacterial type) [Replication, recombination and repair].	Prot_8_85	10
BLD_RS04590	1039328..1040755	-	Bifidobacterium_longum_DJO10A	NC_010816.1	WP_077384174_1		COG0232	Dgt	dGTP triphosphohydrolase [Nucleotide transport and metabolism].	Prot_8_79	11
BLD_RS04595	1040807..1042165	-	Bifidobacterium_longum_DJO10A	NC_010816.1	WP_010081115_1		cd00430	PLPDE_III_AR	Type III Pyridoxal 5-phosphate (PLP)-Dependent Enzyme Alanine Racemase. This family includes predominantly bacterial alanine racemases (AR), some serine racemases (SerRac), and putative bifunctional enzymes containing N-terminal UDP-N-acetylmuramoyl-tripeptide:D-alanyl-D-alanine ligase (murF) and C-terminal AR domains. These proteins are fold type III PLP-dependent enzymes that play essential rol…	Prot_5_150	10
BLD_RS04600	1042354..1043814	+	Bifidobacterium_longum_DJO10A	NC_010816.1	WP_010081116_1		COG0531	PotE	Amino acid transporter [Amino acid transport and metabolism].	Prot_4_206	10
BLD_RS04605	1044382..1045521	+	Bifidobacterium_longum_DJO10A	NC_010816.1	WP_012471956_1	+	pfam11175	DUF2961	Protein of unknown function (DUF2961). This family of proteins has no known function.	Prot_55_2	116
BLD_RS04610	1045779..1046321	-	Bifidobacterium_longum_DJO10A	NC_010816.1	WP_007051262_1					Prot_3_340	10
BLD_RS04615	1046476..1046970	-	Bifidobacterium_longum_DJO10A	NC_010816.1	WP_007051263_1		pfam02664	LuxS	S-Ribosylhomocysteinase (LuxS). This family consists of the LuxS protein involved in autoinducer AI2 synthesis and its hypothetical relatives. S-ribosylhomocysteinase (LuxS) catalyzes the cleavage of the thioether bond in S-ribosylhomocysteine (SRH) to produce homocysteine and 4,5-dihydroxy-2,3-pentanedione (DPD), the precursor of type II bacterial quorum sensing molecule.	Prot_4_235	10
BLD_RS04620	1047083..1049038	-	Bifidobacterium_longum_DJO10A	NC_010816.1	WP_007058493_1		COG0514	RecQ	Superfamily II DNA helicase RecQ [Replication, recombination and repair].	Prot_8_78	10
BLD_RS04625	1049249..1050922	+	Bifidobacterium_longum_DJO10A	NC_010816.1	WP_077385940_1		cd16913	YkuD_like	L,D-transpeptidases/carboxypeptidases similar to Bacillus YkuD. Members of the YkuD-like family of proteins are found in a range of bacteria. The best studied member Bacillus YkuD has been shown to act as an L,D-transpeptidase that gives rise to an alternative pathway for peptidoglycan cross-linking. Another member Helicobacter pylori Csd6 functions as an L,D-carboxypeptidase and regulates helica…	Prot_8_73	10
BLD_RS04630	1051060..1052244	-	Bifidobacterium_longum_DJO10A	NC_010816.1	WP_010081119_1		pfam01053	Cys_Met_Meta_PP	Cys/Met metabolism PLP-dependent enzyme. This family includes enzymes involved in cysteine and methionine metabolism. The following are members: Cystathionine gamma-lyase, Cystathionine gamma-synthase, Cystathionine beta-lyase, Methionine gamma-lyase, OAH/OAS sulfhydrylase, O-succinylhomoserine sulfhydrylase All of these members participate is slightly different reactions. All these enzymes use P…	Prot_6_137	12
BLD_RS04635	1052336..1053403	-	Bifidobacterium_longum_DJO10A	NC_010816.1	WP_007053690_1		cd01561	CBS_like	CBS_like: This subgroup includes Cystathionine beta-synthase (CBS) and Cysteine synthase. CBS is a unique heme-containing enzyme that catalyzes a pyridoxal 5'-phosphate (PLP)-dependent condensation of serine and homocysteine to give cystathionine. Deficiency of CBS leads to homocystinuria, an inherited disease of sulfur metabolism characterized by increased levels of the toxic metabolite homocyst…	Prot_7_96	11
BLD_RS04640	1053888..1054673	-	Bifidobacterium_longum_DJO10A	NC_010816.1	WP_008783136_1		cd03257	ABC_NikE_OppD_transporters	ATP-binding cassette domain of nickel/oligopeptides specific transporters. The ABC transporter subfamily specific for the transport of dipeptides, oligopeptides (OppD), and nickel (NikDE). The NikABCDE system of E. coli belongs to this family and is composed of the periplasmic binding protein NikA, two integral membrane components (NikB and NikC), and two ATPase (NikD and NikE). The NikABCDE tran…	Prot_6_130	12
BLD_RS04645	1054666..1055457	-	Bifidobacterium_longum_DJO10A	NC_010816.1	WP_007053692_1		COG0444	DppD	ABC-type dipeptide/oligopeptide/nickel transport system, ATPase component [Amino acid transport and metabolism, Inorganic ion transport and metabolism].	Prot_6_111	11
BLD_RS04650	1055454..1056356	-	Bifidobacterium_longum_DJO10A	NC_010816.1	WP_007056422_1		COG1173	DppC	ABC-type dipeptide/oligopeptide/nickel transport system, permease component [Amino acid transport and metabolism, Inorganic ion transport and metabolism].	Prot_5_154	11
BLD_RS04655	1056353..1057330	-	Bifidobacterium_longum_DJO10A	NC_010816.1	WP_012471958_1		COG0601	DppB	ABC-type dipeptide/oligopeptide/nickel transport system, permease component [Amino acid transport and metabolism, Inorganic ion transport and metabolism].	Prot_5_175	9
===	BLD_RS10705		Bifidobacterium_longum_DJO10A	NC_010816.1							470
BLD_RS07485	1729314..1731386	-	Bifidobacterium_longum_DJO10A	NC_010816.1	WP_012472083_1		COG0025	NhaP	NhaP-type Na+/H+ or K+/H+ antiporter [Inorganic ion transport and metabolism].	Prot_13_30	18
BLD_RS07490	1731476..1731961	+	Bifidobacterium_longum_DJO10A	NC_010816.1	WP_077381947_1		COG0590	TadA	tRNA(Arg) A34 adenosine deaminase TadA [Translation, ribosomal structure and biogenesis].	Prot_8_76	21
BLD_RS07495	1732081..1734387	+	Bifidobacterium_longum_DJO10A	NC_010816.1	WP_010081198_1		pfam02065	Melibiase	Melibiase. Glycoside hydrolase families GH27, GH31 and GH36 form the glycoside hydrolase clan GH-D. Glycoside hydrolase family 36 can be split into 11 families, GH36A to GH36K. This family includes enzymes from GH36A-B and GH36D-K and from GH27.	Prot_17_13	21
BLD_RS07500	1734552..1735760	-	Bifidobacterium_longum_DJO10A	NC_010816.1	WP_012472084_1		COG1940	NagC	Sugar kinase of the NBD/HSP70 family, may contain an N-terminal HTH domain [Transcription, Carbohydrate transport and metabolism].	Prot_14_22	21
BLD_RS07505	1735937..1737226	+	Bifidobacterium_longum_DJO10A	NC_010816.1	WP_010081196_1		cd13585	PBP2_TMBP_like	The periplasmic-binding component of ABC transport systems specific for trehalose/maltose and similar oligosaccharides; possess type 2 periplasmic binding fold. This family includes the periplasmic trehalose/maltose-binding component of an ABC transport system and related proteins from archaea and bacteria. Members of this group belong to the type 2 periplasmic-binding fold superfamily. PBP2 is c…	Prot_9_62	21
BLD_RS07510	1737248..1738177	+	Bifidobacterium_longum_DJO10A	NC_010816.1	WP_010081195_1		COG1175	UgpA	ABC-type sugar transport system, permease component [Carbohydrate transport and metabolism].	Prot_9_64	21
BLD_RS07515	1738196..1739062	+	Bifidobacterium_longum_DJO10A	NC_010816.1	WP_007051830_1		COG0395	UgpE	ABC-type glycerol-3-phosphate transport system, permease component [Carbohydrate transport and metabolism].	Prot_8_72	21
BLD_RS07520	1739121..1740140	-	Bifidobacterium_longum_DJO10A	NC_010816.1	WP_012472085_1		COG1609	PurR	DNA-binding transcriptional regulator, LacI/PurR family [Transcription].	Prot_5_173	21
BLD_RS07525	1740258..1741286	-	Bifidobacterium_longum_DJO10A	NC_010816.1	WP_013583019_1		COG1609	PurR	DNA-binding transcriptional regulator, LacI/PurR family [Transcription].	Prot_8_86	23
BLD_RS07530	1741494..1742822	+	Bifidobacterium_longum_DJO10A	NC_010816.1	WP_012472087_1		cd14749	PBP2_XBP1_like	The periplasmic-binding component of ABC transport systems specific for xylo-oligosaccharides; possesses type 2 periplasmic binding fold. This group represents the periplasmic component of an ABC transport system XBP1 that shows preference for xylo-oligosaccharides in the order of xylotriose > xylobiose > xylotetraose. Members of this group belong to the type 2 periplasmic-binding fold superfamil…	Prot_18_9	44
BLD_RS10705	1742883..1744001	+	Bifidobacterium_longum_DJO10A	NC_010816.1	WP_007054610_1	+	pfam11175	DUF2961	Protein of unknown function (DUF2961). This family of proteins has no known function.	Prot_55_2	116
BLD_RS07535	1744248..1745573	+	Bifidobacterium_longum_DJO10A	NC_010816.1	WP_007054609_1		cd14749	PBP2_XBP1_like	The periplasmic-binding component of ABC transport systems specific for xylo-oligosaccharides; possesses type 2 periplasmic binding fold. This group represents the periplasmic component of an ABC transport system XBP1 that shows preference for xylo-oligosaccharides in the order of xylotriose > xylobiose > xylotetraose. Members of this group belong to the type 2 periplasmic-binding fold superfamil…	Prot_18_9	44
BLD_RS10710	1745583..1745717	-	Bifidobacterium_longum_DJO10A	NC_010816.1	WP_007057507_1					Prot_2_469	20
BLD_RS07540	1745751..1746617	+	Bifidobacterium_longum_DJO10A	NC_010816.1	WP_032682652_1		COG1175	UgpA	ABC-type sugar transport system, permease component [Carbohydrate transport and metabolism].	Prot_4_240	23
BLD_RS07545	1746620..1747444	+	Bifidobacterium_longum_DJO10A	NC_010816.1	WP_007054607_1		COG0395	UgpE	ABC-type glycerol-3-phosphate transport system, permease component [Carbohydrate transport and metabolism].	Prot_2_743	23
BLD_RS07550	1747545..1749215	+	Bifidobacterium_longum_DJO10A	NC_010816.1	WP_007057512_1		cd11332	AmyAc_OligoGlu_TS	Alpha amylase catalytic domain found in oligo-1,6-glucosidase (also called isomaltase; sucrase-isomaltase; alpha-limit dextrinase), trehalose synthase (also called maltose alpha-D-glucosyltransferase), and related proteins. Oligo-1,6-glucosidase (EC 3.2.1.10) hydrolyzes the alpha-1,6-glucosidic linkage of isomaltooligosaccharides, pannose, and dextran. Unlike alpha-1,4-glucosidases (EC 3.2.1.20),…	Prot_6_114	23
BLD_RS07555	1749247..1751109	+	Bifidobacterium_longum_DJO10A	NC_010816.1	WP_012472089_1		pfam05691	Raffinose_syn	Raffinose synthase or seed imbibition protein Sip1. This family consists of several raffinose synthase proteins, also known as seed imbibition (Sip1) proteins. Raffinose (O-alpha- D-galactopyranosyl- (1-->6)- O-alpha- D-glucopyranosyl-(1<-->2)- O-beta- D-fructofuranoside) is a widespread oligosaccharide in plant seeds and other tissues. Raffinose synthase (EC:2.4.1.82) is the key enzyme that chan…	Prot_8_69	20
BLD_RS07560	1751233..1753053	+	Bifidobacterium_longum_DJO10A	NC_010816.1	WP_007057515_1		cd11333	AmyAc_SI_OligoGlu_DGase	Alpha amylase catalytic domain found in Sucrose isomerases, oligo-1,6-glucosidase (also called isomaltase; sucrase-isomaltase; alpha-limit dextrinase), dextran glucosidase (also called glucan 1,6-alpha-glucosidase), and related proteins. The sucrose isomerases (SIs) Isomaltulose synthase (EC 5.4.99.11) and Trehalose synthase (EC 5.4.99.16) catalyze the isomerization of sucrose and maltose to prod…	Prot_9_61	21
BLD_RS07565	1753301..1754566	+	Bifidobacterium_longum_DJO10A	NC_010816.1	WP_007051833_1		cd01562	Thr-dehyd	Threonine dehydratase: The first step in amino acid degradation is the removal of nitrogen. Although the nitrogen atoms of most amino acids are transferred to alpha-ketoglutarate before removal, the alpha-amino group of threonine can be directly converted into NH4+. The direct deamination is catalyzed by threonine dehydratase, in which pyridoxal phosphate (PLP) is the prosthetic group. Threonine …	Prot_6_117	20
BLD_RS07570	1754712..1755467	-	Bifidobacterium_longum_DJO10A	NC_010816.1	WP_007051834_1		cd01410	SIRT7	SIRT7: Eukaryotic and prokaryotic group (class4) which includes human sirtuin SIRT6, SIRT7, and several bacterial homologs; and are members of the SIR2 family of proteins, silent information regulator 2 (Sir2) enzymes which catalyze NAD+-dependent protein/histone deacetylation. Sir2 proteins have been shown to regulate gene silencing, DNA repair, metabolic enzymes, and life span.	Prot_5_152	20
BLD_RS10715	1755706..1755948	+	Bifidobacterium_longum_DJO10A	NC_010816.1	WP_077387386_1					Prot_8_70	14
===	BF4284		Bacteroides_fragilis_YCH46	NC_006347.1							470
BF4274	4874209..4875567	-	Bacteroides_fragilis_YCH46	NC_006347.1	YP_101549_1		cd01185	INTN1_C_like	Integrase IntN1 of Bacteroides mobilizable transposon NBU1 and similar proteins, C-terminal catalytic domain. IntN1 is a tyrosine recombinase for the integration and excision of Bacteroides mobilizable transposon NBU1 from the host chromosome. IntN1 does not require strict homology between the recombining sites seen with other tyrosine recombinases. This family belongs to the superfamily of DNA b…	Prot_4_265	6
BF4275	4875768..4875989	-	Bacteroides_fragilis_YCH46	NC_006347.1	YP_101550_1		pfam11387	DUF2795	Protein of unknown function (DUF2795). This family of proteins has no known function.	Prot_2_630	7
BF4276	4876060..4876623	-	Bacteroides_fragilis_YCH46	NC_006347.1	YP_101551_1		pfam01923	Cob_adeno_trans	Cobalamin adenosyltransferase. Cobalamin adenosyltransferase This family contains the gene products of PduO and EutT which are both cobalamin adenosyltransferases. PduO is a protein with ATP:cob(I)alamin adenosyltransferase activity. The main role of this protein is the conversion of inactive cobalamins to AdoCbl for 1,2-propanediol degradation.The EutT enzyme appears to be an adenosyl transferas…	Prot_4_224	7
BF4277	4876672..4877301	-	Bacteroides_fragilis_YCH46	NC_006347.1	YP_101552_1					Prot_3_319	7
BF4278	4877404..4878363	+	Bacteroides_fragilis_YCH46	NC_006347.1	YP_101553_1		pfam08842	Mfa2	Fimbrillin-A associated anchor proteins Mfa1 and Mfa2. This family of proteins may be lipoproteins principally from bacilli. They are between 300 and 400 residues. Many Bacteroides-like bacterial species, including Porphyromonas gingivalis, the causal agent of periodontal infection, carry at least two types of fimbriae, namely FimA and Mfa1 fimbriae, following the names of their major subunit pro…	Prot_6_146	7
BF4279	4878523..4879098	-	Bacteroides_fragilis_YCH46	NC_006347.1	YP_101554_1		pfam14289	DUF4369	Domain of unknown function (DUF4369). This domain family is found in bacteria, and is approximately 110 amino acids in length. The family is found in association with pfam00578.	Prot_4_227	6
BF4280	4879194..4880153	-	Bacteroides_fragilis_YCH46	NC_006347.1	YP_101555_1		pfam16961	OmpA_like	Putative OmpA-OmpF-like porin family. This is a family of putative OmpA-OmpF-like porins from Bacteroidetes.	Prot_1_4943	1
BF4281	4880178..4882640	-	Bacteroides_fragilis_YCH46	NC_006347.1	YP_101556_1					Prot_4_228	4
BF4282	4882689..4882859	+	Bacteroides_fragilis_YCH46	NC_006347.1	YP_101557_1					Prot_4_196	6
BF4283	4883086..4884018	-	Bacteroides_fragilis_YCH46	NC_006347.1	YP_101558_1		cd01185	INTN1_C_like	Integrase IntN1 of Bacteroides mobilizable transposon NBU1 and similar proteins, C-terminal catalytic domain. IntN1 is a tyrosine recombinase for the integration and excision of Bacteroides mobilizable transposon NBU1 from the host chromosome. IntN1 does not require strict homology between the recombining sites seen with other tyrosine recombinases. This family belongs to the superfamily of DNA b…	Prot_2_836	6
BF4284	4884194..4886332	+	Bacteroides_fragilis_YCH46	NC_006347.1	YP_101559_1	+	pfam11175	DUF2961	Protein of unknown function (DUF2961). This family of proteins has no known function.	Prot_7_90	7
BF4286	4886437..4888179	-	Bacteroides_fragilis_YCH46	NC_006347.1	YP_101560_1		pfam08867	FRG	FRG domain. This presumed domain contains a conserved N-terminal (F/Y)RG motif. It is functionally uncharacterized.	Prot_1_2581	1
BF4287	4888212..4889225	-	Bacteroides_fragilis_YCH46	NC_006347.1	YP_101561_1		COG2159	COG2159	Predicted metal-dependent hydrolase, TIM-barrel fold [General function prediction only].	Prot_1_4625	1
BF4288	4889481..4891484	-	Bacteroides_fragilis_YCH46	NC_006347.1	YP_101562_1		COG5545	COG5545	Predicted P-loop ATPase and inactivated derivatives [Mobilome: prophages, transposons].	Prot_6_126	6
BF4289	4891894..4892514	+	Bacteroides_fragilis_YCH46	NC_006347.1	YP_101563_1					Prot_2_495	2
BF4290	4892601..4893092	-	Bacteroides_fragilis_YCH46	NC_006347.1	YP_101564_1					Prot_1_1870	1
BF4291	4893414..4895945	-	Bacteroides_fragilis_YCH46	NC_006347.1	YP_101565_1		COG1506	DAP2	Dipeptidyl aminopeptidase/acylaminoacyl peptidase [Amino acid transport and metabolism].	Prot_7_99	7
BF4292	4896137..4896694	+	Bacteroides_fragilis_YCH46	NC_006347.1	YP_101566_1		cd03424	ADPRase_NUDT5	ADP-ribose pyrophosphatase (ADPRase) catalyzes the hydrolysis of ADP-ribose and a variety of additional ADP-sugar conjugates to AMP and ribose-5-phosphate. Like other members of the Nudix hydrolase superfamily, it requires a divalent cation, such as Mg2+, for its activity. It also contains a highly conserved 23-residue Nudix motif (GX5EX7REUXEEXGU, where U = I, L or V) which functions as a metal …	Prot_3_330	4
BF4293	4896967..4897989	+	Bacteroides_fragilis_YCH46	NC_006347.1	YP_101567_1		COG3275	LytS	Sensor histidine kinase, LytS/YehU family [Signal transduction mechanisms].	Prot_2_537	2
BF4294	4897998..4898753	+	Bacteroides_fragilis_YCH46	NC_006347.1	YP_101568_1		COG3279	LytT	DNA-binding response regulator, LytR/AlgR family [Transcription, Signal transduction mechanisms].	Prot_2_740	2
BF4295	4898777..4900282	+	Bacteroides_fragilis_YCH46	NC_006347.1	YP_101569_1		COG0348	NapH	Polyferredoxin [Energy production and conversion].	Prot_1_3953	1
===	BF4528		Bacteroides_fragilis_YCH46	NC_006347.1							470
BF4518	5184531..5185304	-	Bacteroides_fragilis_YCH46	NC_006347.1	YP_101789_1		COG3279	LytT	DNA-binding response regulator, LytR/AlgR family [Transcription, Signal transduction mechanisms].	Prot_1_4682	1
BF4519	5185297..5186322	-	Bacteroides_fragilis_YCH46	NC_006347.1	YP_101790_1		COG3275	LytS	Sensor histidine kinase, LytS/YehU family [Signal transduction mechanisms].	Prot_1_2196	1
BF4520	5186365..5187660	-	Bacteroides_fragilis_YCH46	NC_006347.1	YP_101791_1		COG1538	TolC	Outer membrane protein TolC [Cell wall/membrane/envelope biogenesis].	Prot_6_108	6
BF4521	5187657..5190689	-	Bacteroides_fragilis_YCH46	NC_006347.1	YP_101792_1		COG0841	AcrB	Multidrug efflux pump subunit AcrB [Defense mechanisms].	Prot_6_127	6
BF4522	5190686..5191729	-	Bacteroides_fragilis_YCH46	NC_006347.1	YP_101793_1		COG0845	AcrA	Multidrug efflux pump subunit AcrA (membrane-fusion protein) [Cell wall/membrane/envelope biogenesis, Defense mechanisms].	Prot_4_212	6
BF4523	5198408..5199199	+	Bacteroides_fragilis_YCH46	NC_006347.1	YP_101794_1		cd14840	D-Ala-D-Ala_dipeptidase_Aad	D-Ala-D-Ala dipeptidase (includes Lactobacillus plantarum Aad peptidase). D-Ala-D-Ala dipeptidase (also known as D-alanyl-D-alanine dipeptidase vanX; VanX; EC 3.4.13.22) is a Zn2+-dependent enzyme that mediates resistance to the antibiotic vancomycin in Enterococci and other bacteria (both Gram-positive and Gram-negative). It is part of a gene cluster that affects cell-wall biosynthesis. The oper…	Prot_6_110	9
BF4524	5199208..5200407	+	Bacteroides_fragilis_YCH46	NC_006347.1	YP_101795_1		COG2242	CobL	Precorrin-6B methylase 2 [Coenzyme transport and metabolism].	Prot_7_103	9
BF4525	5200453..5200860	-	Bacteroides_fragilis_YCH46	NC_006347.1	YP_101796_1		pfam16303	DUF4945	Domain of unknown function (DUF4945). This small family consists of uncharacterized proteins around 140 residues in length and is mainly found in various Bacteroides species, such as Bacteroides fragilis and Bacteroides sp.. The function of this family is unknown.	Prot_3_390	7
BF4526	5200877..5202622	-	Bacteroides_fragilis_YCH46	NC_006347.1	YP_101797_1		pfam07980	SusD_RagB	SusD family. This domain is found in bacterial cell surface proteins such SusD and SusD-like proteins, as as well RagB, outer membrane surface receptor antigen. Bacteroidetes, one of the two dominant bacterial phyla in the human gut, are Gram-negative saccharolytic microorganisms that utilize a diverse array of glycans. Hence, they express starch-utilization system (Sus) for glycan uptake. SusD h…	Prot_8_75	11
BF4527	5202634..5205825	-	Bacteroides_fragilis_YCH46	NC_006347.1	YP_101798_1		pfam00593	TonB_dep_Rec	TonB dependent receptor. This model now only covers the conserved part of the barrel structure.	Prot_7_91	10
BF4528	5205877..5207529	-	Bacteroides_fragilis_YCH46	NC_006347.1	YP_101799_1	+	pfam11175	DUF2961	Protein of unknown function (DUF2961). This family of proteins has no known function.	Prot_7_94	7
BF4529	5207553..5208926	-	Bacteroides_fragilis_YCH46	NC_006347.1	YP_101800_1		cd17359	MFS_XylE_like	D-xylose-proton symporter and similar transporters of the Major Facilitator Superfamily. This subfamily includes bacterial transporters such as D-xylose-proton symporter (XylE or XylT), arabinose-proton symporter (AraE), galactose-proton symporter (GalP), major myo-inositol transporter IolT, glucose transport protein, putative metabolite transport proteins YfiG, YncC, and YwtG, and similar protei…	Prot_5_185	8
BF4530	5209225..5209380	+	Bacteroides_fragilis_YCH46	NC_006347.1	YP_101801_1					Prot_4_251	5
BF4531	5209479..5211083	+	Bacteroides_fragilis_YCH46	NC_006347.1	YP_101802_1		pfam09603	Fib_succ_major	Fibrobacter succinogenes major domain (Fib_succ_major). This domain of about 175 to 200 amino acids is found, in from one to five copies, in over 50 proteins in Fibrobacter succinogenes S85, an obligate anaerobe of the rumen. Many members of this family have an apparent lipoprotein signal sequence. Conserved cysteine residues, suggestive of disulfide bond formation, are also consistent with an ex…	Prot_12_41	12
BF4532	5211267..5211464	-	Bacteroides_fragilis_YCH46	NC_006347.1	YP_101803_1					Prot_5_194	5
BF4533	5211726..5213327	+	Bacteroides_fragilis_YCH46	NC_006347.1	YP_101804_1					Prot_12_41	12
BF4534	5213353..5214117	+	Bacteroides_fragilis_YCH46	NC_006347.1	YP_101805_1		pfam14848	HU-DNA_bdg	DNA-binding domain.	Prot_6_133	7
BF4535	5213976..5214137	-	Bacteroides_fragilis_YCH46	NC_006347.1	YP_101806_1					Prot_1_3980	1
BF4536	5214287..5217043	-	Bacteroides_fragilis_YCH46	NC_006347.1	YP_101807_1		cd06308	PBP1_sensor_kinase-like	periplasmic binding domain of two-component sensor kinase signaling systems. Periplasmic binding domain of two-component sensor kinase signaling systems, some of which are fused with a C-terminal histidine kinase A domain (HisK) and/or a signal receiver domain (REC). Members of this group share homology with a family of pentose/hexose sugar-binding proteins of the type 1 periplasmic binding prote…	Prot_7_102	7
BF4537	5217207..5218853	-	Bacteroides_fragilis_YCH46	NC_006347.1	YP_101808_1		cd18622	GH32_Inu-like	glycoside hydrolase family 32 protein such as Aspergillus ficuum endo-inulinase (Inu2). This subfamily of glycosyl hydrolase family GH32 includes endo-inulinase (inu2, EC 3.2.1.7), exo-inulinase (Inu1, EC 3.2.1.80), invertase (EC 3.2.1.26), and levan fructotransferase (LftA, EC 4.2.2.16), among others. These enzymes cleave sucrose into fructose and glucose via beta-fructofuranosidase activity, pr…	Prot_6_128	6
BF4538	5218876..5219067	+	Bacteroides_fragilis_YCH46	NC_006347.1	YP_101809_1					Prot_3_279	5
===	BAD_RS08355		Bifidobacterium_adolescentis_ATCC_15703	NC_008618.1							470
BAD_RS08305	2002547..2004631	+	Bifidobacterium_adolescentis_ATCC_15703	NC_008618.1	WP_041777445_1		COG0025	NhaP	NhaP-type Na+/H+ or K+/H+ antiporter [Inorganic ion transport and metabolism].	Prot_13_30	18
BAD_RS08310	2005062..2005841	+	Bifidobacterium_adolescentis_ATCC_15703	NC_008618.1	WP_011743874_1		COG0400	YpfH	Predicted esterase [General function prediction only].	Prot_4_229	5
BAD_RS08315	2005876..2006457	-	Bifidobacterium_adolescentis_ATCC_15703	NC_008618.1	WP_011743875_1		COG0717	Dcd	Deoxycytidine triphosphate deaminase [Nucleotide transport and metabolism].	Prot_4_221	7
BAD_RS08320	2006567..2009641	-	Bifidobacterium_adolescentis_ATCC_15703	NC_008618.1	WP_011743876_1		cd02089	P-type_ATPase_Ca_prok	prokaryotic P-type Ca(2+)-ATPase similar to Synechococcus elongatus sp. strain PCC 7942 PacL and Listeria monocytogenes LMCA1. Ca(2+) transport ATPase is a plasma membrane protein which pumps Ca(2+) ion out of the cytoplasm. This prokaryotic subfamily includes the Ca(2+)-ATPase Synechococcus elongatus PacL, Listeria monocytogenes Ca(2+)-ATPase 1 (LMCA1) which has a low Ca(2+) affinity and a high …	Prot_5_151	5
BAD_RS08325	2009997..2013146	+	Bifidobacterium_adolescentis_ATCC_15703	NC_008618.1	WP_011743877_1		COG3250	LacZ	Beta-galactosidase/beta-glucuronidase [Carbohydrate transport and metabolism].	Prot_5_155	5
BAD_RS08330	2013340..2014182	+	Bifidobacterium_adolescentis_ATCC_15703	NC_008618.1	WP_034983933_1		COG3247	HdeD	Uncharacterized membrane protein HdeD, DUF308 family [Function unknown].	Prot_4_239	5
BAD_RS08335	2014343..2015374	+	Bifidobacterium_adolescentis_ATCC_15703	NC_008618.1	WP_011743879_1		COG1609	PurR	DNA-binding transcriptional regulator, LacI/PurR family [Transcription].	Prot_13_31	16
BAD_RS08340	2015629..2016936	+	Bifidobacterium_adolescentis_ATCC_15703	NC_008618.1	WP_011743880_1		cd13585	PBP2_TMBP_like	The periplasmic-binding component of ABC transport systems specific for trehalose/maltose and similar oligosaccharides; possess type 2 periplasmic binding fold. This family includes the periplasmic trehalose/maltose-binding component of an ABC transport system and related proteins from archaea and bacteria. Members of this group belong to the type 2 periplasmic-binding fold superfamily. PBP2 is c…	Prot_9_60	14
BAD_RS08345	2017117..2018052	+	Bifidobacterium_adolescentis_ATCC_15703	NC_008618.1	WP_003806528_1		COG1175	UgpA	ABC-type sugar transport system, permease component [Carbohydrate transport and metabolism].	Prot_11_47	20
BAD_RS08350	2018114..2018992	+	Bifidobacterium_adolescentis_ATCC_15703	NC_008618.1	WP_003806530_1		COG0395	UgpE	ABC-type glycerol-3-phosphate transport system, permease component [Carbohydrate transport and metabolism].	Prot_17_10	27
BAD_RS08355	2019179..2020309	+	Bifidobacterium_adolescentis_ATCC_15703	NC_008618.1	WP_011743881_1	+	pfam11175	DUF2961	Protein of unknown function (DUF2961). This family of proteins has no known function.	Prot_55_2	116
BAD_RS08360	2021152..2022438	-	Bifidobacterium_adolescentis_ATCC_15703	NC_008618.1	WP_011743883_1		cd17329	MFS_MdtH_MDR_like	Multidrug resistance protein MdtH and similar multidrug resistance (MDR) transporters of the Major Facilitator Superfamily. This family is composed of Escherichia coli MdtH and similar multidrug resistance (MDR) transporters from bacteria and archaea, many of which remain uncharacterized. MDR transporters are drug/H+ antiporters (DHA) that mediate the efflux of a variety of drugs and toxic compou…	Prot_4_216	5
BAD_RS08365	2022505..2023500	+	Bifidobacterium_adolescentis_ATCC_15703	NC_008618.1	WP_041777447_1		COG0566	SpoU	tRNA G18 (ribose-2'-O)-methylase SpoU [Translation, ribosomal structure and biogenesis].	Prot_4_231	5
BAD_RS08370	2023624..2025036	-	Bifidobacterium_adolescentis_ATCC_15703	NC_008618.1	WP_011743885_1		pfam13224	DUF4032	Domain of unknown function (DUF4032). This presumed domain is functionally uncharacterized. This domain family is found in bacteria, and is approximately 170 amino acids in length. The family is found in association with pfam06293.	Prot_3_413	5
BAD_RS08375	2025283..2026410	-	Bifidobacterium_adolescentis_ATCC_15703	NC_008618.1	WP_003806539_1		COG3839	MalK	ABC-type sugar transport system, ATPase component [Carbohydrate transport and metabolism].	Prot_16_14	36
BAD_RS08380	2026740..2027456	+	Bifidobacterium_adolescentis_ATCC_15703	NC_008618.1	WP_041777448_1		COG3279	LytT	DNA-binding response regulator, LytR/AlgR family [Transcription, Signal transduction mechanisms].	Prot_5_163	5
BAD_RS08385	2027453..2028793	+	Bifidobacterium_adolescentis_ATCC_15703	NC_008618.1	WP_011743887_1		cd16935	HATPase_AgrC-ComD-like	Histidine kinase-like ATPase domain of two-component sensor histidine kinases similar to Staphylococcus aureus AgrC and Streptococcus pneumoniae ComD which are involved in quorum sensing. This family includes the histidine kinase-like ATPase (HATPase) domains of various two-component sensor histidine kinase (HKs) including Staphylococcus aureus AgrC which is an HK of the accessory gene regulator …	Prot_5_174	5
BAD_RS08390	2028819..2030129	-	Bifidobacterium_adolescentis_ATCC_15703	NC_008618.1	WP_011743888_1		cd01033	ClC_like	Putative ClC chloride channel. Clc proteins are putative halogen ion (Cl-, Br- and I-) transporters found in eubacteria. They belong to the ClC superfamily of halogen ion channels, which share a unique double-barreled architecture and voltage-dependent gating mechanism. This superfamily lacks any structural or sequence similarity to other known ion channels and exhibit unique properties of ion pe…	Prot_5_170	5
BAD_RS08395	2030743..2030946	+	Bifidobacterium_adolescentis_ATCC_15703	NC_008618.1	WP_021913064_1					Prot_2_439	3
BAD_RS08400	2031016..2031591	-	Bifidobacterium_adolescentis_ATCC_15703	NC_008618.1	WP_011743889_1					Prot_3_312	4
BAD_RS08405	2031584..2034019	-	Bifidobacterium_adolescentis_ATCC_15703	NC_008618.1	WP_011743890_1		COG1472	BglX	Periplasmic beta-glucosidase and related glycosidases [Carbohydrate transport and metabolism].	Prot_3_384	3
===	BDI_RS12330		Parabacteroides_distasonis_ATCC_8503	NC_009615.1							470
BDI_RS12270	2880572..2881429	+	Parabacteroides_distasonis_ATCC_8503	NC_009615.1	WP_011966857_1					Prot_3_324	3
BDI_RS12275	2881552..2883942	+	Parabacteroides_distasonis_ATCC_8503	NC_009615.1	WP_011966858_1					Prot_3_324	3
BDI_RS12280	2883955..2884695	+	Parabacteroides_distasonis_ATCC_8503	NC_009615.1	WP_011966859_1					Prot_2_795	2
BDI_RS12285	2884698..2886416	+	Parabacteroides_distasonis_ATCC_8503	NC_009615.1	WP_011966860_1					Prot_2_669	2
BDI_RS12290	2886427..2888550	+	Parabacteroides_distasonis_ATCC_8503	NC_009615.1	WP_011966861_1					Prot_2_737	2
BDI_RS12295	2888552..2889859	-	Parabacteroides_distasonis_ATCC_8503	NC_009615.1	WP_011966862_1		COG0464	SpoVK	AAA+-type ATPase, SpoVK/Ycf46/Vps4 family [Cell wall/membrane/envelope biogenesis, Cell cycle control, cell division, chromosome partitioning, Signal transduction mechanisms].	Prot_2_884	2
BDI_RS12300	2889856..2890443	-	Parabacteroides_distasonis_ATCC_8503	NC_009615.1	WP_005861423_1		pfam13699	DUF4157	Domain of unknown function (DUF4157). This presumed domain is functionally uncharacterized. This domain family is found in bacteria, archaea and eukaryotes, and is approximately 80 amino acids in length. This domain contains an HEXXH motif that is characteristic of many families of metallopeptidases. However, no peptidase activity has been shown for this domain.	Prot_1_4168	2
BDI_RS12315	2893998..2895290	+	Parabacteroides_distasonis_ATCC_8503	NC_009615.1	WP_005861421_1		pfam06439	DUF1080	Domain of Unknown Function (DUF1080). This family has structural similarity to an endo-1,3-1,4-beta glucanase belonging to glycoside hydrolase family 16. However, the structure surrounding the active site differs from that of the endo-1,3-1,4-beta glucanase.	Prot_1_4086	2
BDI_RS12320	2895395..2898211	+	Parabacteroides_distasonis_ATCC_8503	NC_009615.1	WP_008780731_1		pfam08305	NPCBM	NPCBM/NEW2 domain. This novel putative carbohydrate binding module (NPCBM) domain is found at the N-terminus of glycosyl hydrolase family 98 proteins. This domain has also been called the NEW2 domain (Naumoff DG. Phylogenetic analysis of alpha-galactosidases of the GH27 family. Molecular Biology (Engl Transl). (2004)38:388-399.)	Prot_1_2136	1
BDI_RS12325	2898269..2898652	-	Parabacteroides_distasonis_ATCC_8503	NC_009615.1	WP_005861419_1		pfam16231	DUF4890	Domain of unknown function (DUF4890). This family consists of uncharacterized proteins around 200 residues in length and is mainly found in various Bacteroides species. The function of this family is unknown.	Prot_1_3765	2
BDI_RS12330	2898774..2899952	-	Parabacteroides_distasonis_ATCC_8503	NC_009615.1	WP_008780730_1	+	pfam11175	DUF2961	Protein of unknown function (DUF2961). This family of proteins has no known function.	Prot_81_1	85
BDI_RS12335	2899986..2901401	-	Parabacteroides_distasonis_ATCC_8503	NC_009615.1	WP_008780729_1		pfam13204	DUF4038	Protein of unknown function (DUF4038). A family of putative cellulases.	Prot_2_606	2
BDI_RS12340	2901419..2902759	-	Parabacteroides_distasonis_ATCC_8503	NC_009615.1	WP_005861413_1		COG5434	Pgu1	Polygalacturonase [Carbohydrate transport and metabolism].	Prot_1_2071	2
BDI_RS12345	2902871..2904460	-	Parabacteroides_distasonis_ATCC_8503	NC_009615.1	WP_005861411_1		pfam07980	SusD_RagB	SusD family. This domain is found in bacterial cell surface proteins such SusD and SusD-like proteins, as as well RagB, outer membrane surface receptor antigen. Bacteroidetes, one of the two dominant bacterial phyla in the human gut, are Gram-negative saccharolytic microorganisms that utilize a diverse array of glycans. Hence, they express starch-utilization system (Sus) for glycan uptake. SusD h…	Prot_1_2338	2
BDI_RS12350	2904473..2907757	-	Parabacteroides_distasonis_ATCC_8503	NC_009615.1	WP_005861409_1		cd01347	ligand_gated_channel	TonB dependent/Ligand-Gated channels are created by a monomeric 22 strand (22,24) anti-parallel beta-barrel. Ligands apparently bind to the large extracellular loops. The N-terminal 150-200 residues form a plug from the periplasmic end of barrel. Energy (proton-motive force) and TonB-dependent conformational alteration of channel (parts of plug, and loops 7 and 8) allow passage of ligand. FepA re…	Prot_2_519	2
BDI_RS12355	2907932..2908942	-	Parabacteroides_distasonis_ATCC_8503	NC_009615.1	WP_008780727_1		COG3712	FecR	periplasmic ferric-dicitrate binding protein FecR, regulates iron transport through sigma-19 [Inorganic ion transport and metabolism, Signal transduction mechanisms].	Prot_2_595	2
BDI_RS12360	2909012..2909584	-	Parabacteroides_distasonis_ATCC_8503	NC_009615.1	WP_005861405_1		COG1595	RpoE	DNA-directed RNA polymerase specialized sigma subunit, sigma24 family [Transcription].	Prot_1_4641	2
BDI_RS12365	2909730..2911241	-	Parabacteroides_distasonis_ATCC_8503	NC_009615.1	WP_009018301_1		COG0673	MviM	Predicted dehydrogenase [General function prediction only].	Prot_2_859	2
BDI_RS12370	2911255..2911926	-	Parabacteroides_distasonis_ATCC_8503	NC_009615.1	WP_009018302_1		pfam06439	DUF1080	Domain of Unknown Function (DUF1080). This family has structural similarity to an endo-1,3-1,4-beta glucanase belonging to glycoside hydrolase family 16. However, the structure surrounding the active site differs from that of the endo-1,3-1,4-beta glucanase.	Prot_2_827	2
BDI_RS12375	2911943..2913631	-	Parabacteroides_distasonis_ATCC_8503	NC_009615.1	WP_009018303_1		cd08977	SusD	starch binding outer membrane protein SusD. SusD-like proteins from Bacteroidetes, members of the human distal gut microbiota, are part of the starch utilization system (Sus). Sus is one of the large clusters of glycosyl hydrolases, called polysaccharide utilization loci (PULs), which play an important role in polysaccharide recognition and uptake, and it is needed for growth on amylose, amylopec…	Prot_2_435	2
BDI_RS12380	2913649..2916909	-	Parabacteroides_distasonis_ATCC_8503	NC_009615.1	WP_011966866_1		COG4206	BtuB	Outer membrane cobalamin receptor protein [Coenzyme transport and metabolism].	Prot_2_483	2
===	ACID_RS04195		Candidatus_Solibacter_usitatus_Ellin6076	NC_008536.1							470
ACID_RS04145	1019008..1020027	-	Candidatus_Solibacter_usitatus_Ellin6076	NC_008536.1	WP_011682595_1		pfam00891	Methyltransf_2	O-methyltransferase. This family includes a range of O-methyltransferases. These enzymes utilize S-adenosyl methionine.	Prot_1_4309	1
ACID_RS04150	1020024..1020938	-	Candidatus_Solibacter_usitatus_Ellin6076	NC_008536.1	WP_011682596_1		cd02194	ThiL	ThiL (Thiamine-monophosphate kinase) plays a dual role in de novo biosynthesis and in salvage of exogenous thiamine. Thiamine salvage occurs in two steps, with thiamine kinase catalyzing the formation of thiamine phosphate, and ThiL catalyzing the conversion of this intermediate to thiamine pyrophosphate. The N-terminal domain of ThiL binds ATP and is related to the ATP-binding domains of hydroge…	Prot_1_3307	1
ACID_RS04155	1021013..1022611	+	Candidatus_Solibacter_usitatus_Ellin6076	NC_008536.1	WP_011682597_1		cd16016	AP-SPAP	SPAP is a subclass of alkaline phosphatase (AP). Alkaline phosphatases are non-specific phosphomonoesterases that catalyze the hydrolysis reaction via a phosphoseryl intermediate to produce inorganic phosphate and the corresponding alcohol, optimally at high pH. Alkaline phosphatase exists as a dimer, each monomer binding 2 zinc atoms and one magnesium atom, which are essential for enzymatic acti…	Prot_1_3705	1
ACID_RS04160	1022793..1022996	+	Candidatus_Solibacter_usitatus_Ellin6076	NC_008536.1	WP_011682598_1		COG1278	CspC	Cold shock protein, CspA family [Transcription].	Prot_3_289	5
ACID_RS04165	1023454..1024836	+	Candidatus_Solibacter_usitatus_Ellin6076	NC_008536.1	WP_011682600_1					Prot_1_939	1
ACID_RS04170	1024924..1025841	+	Candidatus_Solibacter_usitatus_Ellin6076	NC_008536.1	WP_011682601_1		pfam01297	ZnuA	Zinc-uptake complex component A periplasmic. ZnuA includes periplasmic solute binding proteins such as TroA that interacts with an ATP-binding cassette transport system in Treponema pallidum. ZnuA is part of the bacterial zinc-uptake complex ZnuABC, whose components are the following families, ZinT, pfam09223, pfam00950, pfam00005, all of which are regulated by the transcription-regulator family …	Prot_1_2626	1
ACID_RS04175	1025848..1026672	+	Candidatus_Solibacter_usitatus_Ellin6076	NC_008536.1	WP_011682602_1		COG1108	ZnuB	ABC-type Mn2+/Zn2+ transport system, permease component [Inorganic ion transport and metabolism].	Prot_1_2146	1
ACID_RS04180	1026708..1027160	-	Candidatus_Solibacter_usitatus_Ellin6076	NC_008536.1	WP_011682603_1		pfam02502	LacAB_rpiB	Ribose/Galactose Isomerase. This family of proteins contains the sugar isomerase enzymes ribose 5-phosphate isomerase B (rpiB), galactose isomerase subunit A (LacA) and galactose isomerase subunit B (LacB).	Prot_1_3846	1
ACID_RS04185	1027236..1028846	+	Candidatus_Solibacter_usitatus_Ellin6076	NC_008536.1	WP_011682604_1		pfam00756	Esterase	Putative esterase. This family contains Esterase D. However it is not clear if all members of the family have the same function. This family is related to the pfam00135 family.	Prot_1_3553	1
ACID_RS04190	1028942..1030810	-	Candidatus_Solibacter_usitatus_Ellin6076	NC_008536.1	WP_011682605_1		COG2936	COG2936	Predicted acyl esterase [General function prediction only].	Prot_1_4193	1
ACID_RS04195	1030838..1031962	+	Candidatus_Solibacter_usitatus_Ellin6076	NC_008536.1	WP_011682606_1	+	pfam11175	DUF2961	Protein of unknown function (DUF2961). This family of proteins has no known function.	Prot_1_4646	1
ACID_RS04200	1031963..1032466	-	Candidatus_Solibacter_usitatus_Ellin6076	NC_008536.1	WP_011682607_1		pfam13508	Acetyltransf_7	Acetyltransferase (GNAT) domain. This domain catalyzes N-acetyltransferase reactions.	Prot_1_1607	1
ACID_RS04205	1032463..1032744	-	Candidatus_Solibacter_usitatus_Ellin6076	NC_008536.1	WP_041857368_1		pfam08681	DUF1778	Protein of unknown function (DUF1778). This is a family of uncharacterized proteins. The structure of one of the hypothetical proteins in this family has been solved and it forms a helix structure which may form interactions with DNA.	Prot_1_3814	1
ACID_RS40940	1032777..1033457	-	Candidatus_Solibacter_usitatus_Ellin6076	NC_008536.1	WP_011682609_1		cd16341	FdhE	formate dehydrogenase accessory protein FdhE and similar proteins. This family contains formate dehydrogenase accessory protein FdhE and FdhE-like protein, found largely in gamma- and some beta-Proteobacteria, where the fdhE genes are almost always genetically-linked to the structural genes for formate dehydrogenases. FdhE is required for the assembly of formate dehydrogenase although not present…	Prot_1_4334	1
ACID_RS44620	1033852..1034463	-	Candidatus_Solibacter_usitatus_Ellin6076	NC_008536.1	WP_011682610_1		COG2864	FdnI	Cytochrome b subunit of formate dehydrogenase [Energy production and conversion].	Prot_1_4672	1
ACID_RS04220	1034460..1035335	-	Candidatus_Solibacter_usitatus_Ellin6076	NC_008536.1	WP_011682611_1		cd10558	FDH-N	The beta FeS subunit of formate dehydrogenase-N (FDH-N). This subfamily contains beta FeS subunit of formate dehydrogenase-N (FDH-N), a member of the DMSO reductase family. FDH-N is involved in the major anaerobic respiratory pathway in the presence of nitrate, catalyzing the oxidation of formate to carbon dioxide at the expense of nitrate reduction to nitrite. Thus, FDH-N is a major component of…	Prot_1_4197	1
ACID_RS04225	1035332..1037830	-	Candidatus_Solibacter_usitatus_Ellin6076	NC_008536.1	WP_011682612_1		cd02752	MopB_Formate-Dh-Na-like	Formate dehydrogenase N, alpha subunit (Formate-Dh-Na) is a major component of nitrate respiration in bacteria such as in the E. coli formate dehydrogenase N (Fdh-N). Fdh-N is a membrane protein that is a complex of three different subunits and is the major electron donor to the nitrate respiratory chain. Also included in this CD is the Desulfovibrio gigas tungsten formate dehydrogenase, DgW-FDH.…	Prot_1_1356	1
ACID_RS04230	1037852..1038418	-	Candidatus_Solibacter_usitatus_Ellin6076	NC_008536.1	WP_011682613_1		cd02752	MopB_Formate-Dh-Na-like	Formate dehydrogenase N, alpha subunit (Formate-Dh-Na) is a major component of nitrate respiration in bacteria such as in the E. coli formate dehydrogenase N (Fdh-N). Fdh-N is a membrane protein that is a complex of three different subunits and is the major electron donor to the nitrate respiratory chain. Also included in this CD is the Desulfovibrio gigas tungsten formate dehydrogenase, DgW-FDH.…	Prot_1_4844	1
ACID_RS04235	1038439..1039590	-	Candidatus_Solibacter_usitatus_Ellin6076	NC_008536.1	WP_011682614_1		COG2140	OxdD	Oxalate decarboxylase/archaeal phosphoglucose isomerase, cupin superfamily [Carbohydrate transport and metabolism].	Prot_1_2066	1
ACID_RS04240	1039638..1040720	+	Candidatus_Solibacter_usitatus_Ellin6076	NC_008536.1	WP_011682615_1		COG2855	YeiH	Uncharacterized membrane protein YadS [Function unknown].	Prot_1_1919	1
ACID_RS04245	1040747..1044412	+	Candidatus_Solibacter_usitatus_Ellin6076	NC_008536.1	WP_011682616_1		pfam13385	Laminin_G_3	Concanavalin A-like lectin/glucanases superfamily. This domain belongs to the Concanavalin A-like lectin/glucanases superfamily.	Prot_1_3020	1
===	MAV_RS01750		Mycobacterium_avium_104	NC_008595.1							470
MAV_RS01700	347008..348087	-	Mycobacterium_avium_104	NC_008595.1	WP_011723504_1		COG3804	COG3804	Uncharacterized protein [Function unknown].	Prot_9_63	18
MAV_RS01705	348205..349062	+	Mycobacterium_avium_104	NC_008595.1	WP_009974575_1		cd05233	SDR_c	classical (c) SDRs. SDRs are a functionally diverse family of oxidoreductases that have a single domain with a structurally conserved Rossmann fold (alpha/beta folding pattern with a central beta-sheet), an NAD(P)(H)-binding region, and a structurally diverse C-terminal region. Classical SDRs are typically about 250 residues long, while extended SDRs are approximately 350 residues. Sequence ident…	Prot_11_49	28
MAV_RS01710	349101..350456	+	Mycobacterium_avium_104	NC_008595.1	WP_009974576_1		pfam03007	WES_acyltransf	Wax ester synthase-like Acyl-CoA acyltransferase domain. This domain is found in wax ester synthase genes. In these proteins this domain catalyzes the CoA dependent acyltransferase reaction with fatty alcohols to form wax esters.	Prot_12_36	35
MAV_RS01715	350463..350948	+	Mycobacterium_avium_104	NC_008595.1	WP_009974577_1		COG4119	COG4119	Predicted NTP pyrophosphohydrolase, NUDIX family [Nucleotide transport and metabolism, General function prediction only].	Prot_14_25	36
MAV_RS01720	350950..351855	+	Mycobacterium_avium_104	NC_008595.1	WP_009974578_1		pfam00561	Abhydrolase_1	alpha/beta hydrolase fold. This catalytic domain is found in a very wide range of enzymes.	Prot_15_17	35
MAV_RS01725	351892..353127	+	Mycobacterium_avium_104	NC_008595.1	WP_011723505_1		COG2124	CypX	Cytochrome P450 [Secondary metabolites biosynthesis, transport and catabolism, Defense mechanisms].	Prot_16_15	35
MAV_RS01730	353273..353641	-	Mycobacterium_avium_104	NC_008595.1	WP_024636789_1					Prot_12_34	36
MAV_RS01735	353728..354075	+	Mycobacterium_avium_104	NC_008595.1	WP_011723507_1					Prot_7_100	17
MAV_RS01740	354042..355151	-	Mycobacterium_avium_104	NC_008595.1	WP_033722265_1		cd07905	Adenylation_DNA_ligase_LigC	Adenylation domain of Mycobacterium tuberculosis LigC-like ATP-dependent DNA ligases. Bacterial DNA ligases are divided into two broad classes: NAD-dependent and ATP-dependent. All bacterial species have a NAD-dependent DNA ligase (LigA). Some bacterial genomes contain multiple genes for DNA ligases that are predicted to use ATP as their cofactor, including Mycobacterium tuberculosis LigB, LigC, …	Prot_15_16	37
MAV_RS01745	355178..356206	+	Mycobacterium_avium_104	NC_008595.1	WP_011723509_1		cd04865	LigD_Pol_like_2	LigD_Pol_like_2: Polymerase (Pol) domain of bacterial LigD proteins similar to Pseudomonas aeruginosa (Pae) LigD, subgroup 2. The LigD Pol domain belongs to the archaeal/eukaryal primase (AEP) superfamily. In prokaryotes, LigD along with Ku is required for non-homologous end joining (NHEJ)-mediated repair of DNA double-strand breaks (DSB). NHEJ-mediated DNA DSB repair is error-prone. It has been …	Prot_15_20	37
MAV_RS01750	356608..358620	+	Mycobacterium_avium_104	NC_008595.1	WP_011723511_1	+	pfam11175	DUF2961	Protein of unknown function (DUF2961). This family of proteins has no known function.	Prot_42_3	63
MAV_RS01755	358561..359616	-	Mycobacterium_avium_104	NC_008595.1	WP_011723512_1					Prot_8_84	20
MAV_RS01760	359623..360825	+	Mycobacterium_avium_104	NC_008595.1	WP_009974588_1		COG2124	CypX	Cytochrome P450 [Secondary metabolites biosynthesis, transport and catabolism, Defense mechanisms].	Prot_11_46	39
MAV_RS01765	360830..361405	-	Mycobacterium_avium_104	NC_008595.1	WP_009974589_1		COG1309	AcrR	DNA-binding transcriptional regulator, AcrR family [Transcription].	Prot_14_21	39
MAV_RS01775	362407..363069	-	Mycobacterium_avium_104	NC_008595.1	WP_085989563_1		pfam01083	Cutinase	Cutinase.	Prot_12_39	38
MAV_RS01780	363331..364398	-	Mycobacterium_avium_104	NC_008595.1	WP_011723514_1		COG3804	COG3804	Uncharacterized protein [Function unknown].	Prot_15_18	38
MAV_RS01785	364437..365573	-	Mycobacterium_avium_104	NC_008595.1	WP_011723515_1					Prot_7_97	19
MAV_RS01790	365570..366898	-	Mycobacterium_avium_104	NC_008595.1	WP_080516379_1					Prot_7_101	19
MAV_RS01795	366943..367281	+	Mycobacterium_avium_104	NC_008595.1	WP_019733980_1					Prot_7_93	19
MAV_RS01800	367284..368666	-	Mycobacterium_avium_104	NC_008595.1	WP_011723518_1		pfam12770	CHAT	CHAT domain. These proteins appear to be related to peptidases in peptidase clan CD that includes the caspases. This domain has been termed the CHAT domain for Caspase HetF Associated with Tprs. This family has been identified as a sister group to the separins.	Prot_10_53	19
MAV_RS01805	368663..370351	-	Mycobacterium_avium_104	NC_008595.1	WP_011723519_1					Prot_1_3840	1
===	NOCA_RS01675		Nocardioides_sp__JS614	NC_008699.1							470
NOCA_RS01625	55673..55891	-	Nocardioides_sp__JS614	NC_008699.1	WP_041546020_1					Prot_1_1888	1
NOCA_RS01630	56595..58040	+	Nocardioides_sp__JS614	NC_008699.1	WP_011753550_1		COG2837	EfeB	Periplasmic deferrochelatase/peroxidase EfeB [Inorganic ion transport and metabolism].	Prot_1_3677	1
NOCA_RS01635	58133..58420	+	Nocardioides_sp__JS614	NC_008699.1	WP_041546021_1					Prot_1_3405	1
NOCA_RS25375	58431..59273	+	Nocardioides_sp__JS614	NC_008699.1	WP_011753551_1		pfam13271	DUF4062	Domain of unknown function (DUF4062). This presumed domain is functionally uncharacterized. This domain family is found in bacteria, archaea and eukaryotes, and is approximately 80 amino acids in length. There is a conserved SST sequence motif.	Prot_1_4109	1
NOCA_RS01645	59306..59554	+	Nocardioides_sp__JS614	NC_008699.1	WP_041546023_1					Prot_1_4895	1
NOCA_RS01650	59586..60119	+	Nocardioides_sp__JS614	NC_008699.1	WP_011753552_1					Prot_1_2276	1
NOCA_RS01655	60327..60602	-	Nocardioides_sp__JS614	NC_008699.1	WP_041546988_1					Prot_1_1970	1
NOCA_RS01660	61631..62074	-	Nocardioides_sp__JS614	NC_008699.1	WP_041546024_1					Prot_1_4540	1
NOCA_RS01665	62400..62666	+	Nocardioides_sp__JS614	NC_008699.1	WP_011753555_1		pfam09954	DUF2188	Uncharacterized protein conserved in bacteria (DUF2188). This domain, found in various hypothetical bacterial proteins, has no known function.	Prot_1_2736	1
NOCA_RS01670	62748..63995	-	Nocardioides_sp__JS614	NC_008699.1	WP_011753556_1		cd08996	GH32_FFase	Glycosyl hydrolase family 32, beta-fructosidases. Glycosyl hydrolase family GH32 cleaves sucrose into fructose and glucose via beta-fructofuranosidase activity, producing invert sugar that is a mixture of dextrorotatory D-glucose and levorotatory D-fructose, thus named invertase (EC 3.2.1.26). This family also contains other fructofuranosidases such as inulinase (EC 3.2.1.7), exo-inulinase (EC 3.…	Prot_3_286	3
NOCA_RS01675	63995..65443	-	Nocardioides_sp__JS614	NC_008699.1	WP_011753557_1	+	pfam11175	DUF2961	Protein of unknown function (DUF2961). This family of proteins has no known function.	Prot_24_6	37
NOCA_RS01680	65532..66548	+	Nocardioides_sp__JS614	NC_008699.1	WP_011753558_1		COG1609	PurR	DNA-binding transcriptional regulator, LacI/PurR family [Transcription].	Prot_6_121	7
NOCA_RS01685	66676..67995	+	Nocardioides_sp__JS614	NC_008699.1	WP_011753559_1		cd13585	PBP2_TMBP_like	The periplasmic-binding component of ABC transport systems specific for trehalose/maltose and similar oligosaccharides; possess type 2 periplasmic binding fold. This family includes the periplasmic trehalose/maltose-binding component of an ABC transport system and related proteins from archaea and bacteria. Members of this group belong to the type 2 periplasmic-binding fold superfamily. PBP2 is c…	Prot_5_148	6
NOCA_RS01690	68116..68985	+	Nocardioides_sp__JS614	NC_008699.1	WP_011753560_1		COG1175	UgpA	ABC-type sugar transport system, permease component [Carbohydrate transport and metabolism].	Prot_5_172	6
NOCA_RS01695	69064..69957	+	Nocardioides_sp__JS614	NC_008699.1	WP_011753561_1		COG0395	UgpE	ABC-type glycerol-3-phosphate transport system, permease component [Carbohydrate transport and metabolism].	Prot_5_182	6
NOCA_RS01700	70016..70936	+	Nocardioides_sp__JS614	NC_008699.1	WP_011753562_1		cd01167	bac_FRK	Fructokinases (FRKs) mainly from bacteria and plants are enzymes with high specificity for fructose, as are all FRKs, but they catalyzes the conversion of fructose to fructose-6-phosphate, which is an entry point into glycolysis via conversion into glucose-6-phosphate. This is in contrast to FRKs [or ketohexokinases (KHKs)] from mammalia and halophilic archaebacteria, which phosphorylate fructose…	Prot_1_4592	1
NOCA_RS01705	71344..71673	+	Nocardioides_sp__JS614	NC_008699.1	WP_011753563_1					Prot_1_4003	1
NOCA_RS01710	71883..72422	+	Nocardioides_sp__JS614	NC_008699.1	WP_083768245_1		COG2801	Tra5	Transposase InsO and inactivated derivatives [Mobilome: prophages, transposons].	Prot_1_3856	1
NOCA_RS01715	72341..73780	+	Nocardioides_sp__JS614	NC_008699.1	WP_011753564_1		COG2826	Tra8	Transposase and inactivated derivatives, IS30 family [Mobilome: prophages, transposons].	Prot_2_530	2
NOCA_RS26310	73761..73970	+	Nocardioides_sp__JS614	NC_008699.1	WP_083768035_1		pfam00665	rve	Integrase core domain. Integrase mediates integration of a DNA copy of the viral genome into the host chromosome. Integrase is composed of three domains. The amino-terminal domain is a zinc binding domain pfam02022. This domain is the central catalytic domain. The carboxyl terminal domain that is a non-specific DNA binding domain pfam00552. The catalytic domain acts as an endonuclease when two nu…	Prot_1_3448	1
NOCA_RS26315	73934..74086	+	Nocardioides_sp__JS614	NC_008699.1	WP_083768246_1		pfam13683	rve_3	Integrase core domain.	Prot_1_3262	1
===	VEIS_RS02560		Verminephrobacter_eiseniae_EF01_2	NC_008786.1							470
VEIS_RS25325	582682..583290	+	Verminephrobacter_eiseniae_EF01_2	NC_008786.1	WP_011808315_1		pfam06945	DUF1289	Protein of unknown function (DUF1289). This family consists of a number of hypothetical bacterial proteins. The aligned region spans around 56 residues and contains 4 highly conserved cysteine residues towards the N-terminus. The function of this family is unknown. Structural modelling suggests this domain may bind nucleic acids.	Prot_1_1392	1
VEIS_RS02510	583287..583943	+	Verminephrobacter_eiseniae_EF01_2	NC_008786.1	WP_011808316_1		cd03022	DsbA_HCCA_Iso	DsbA family, 2-hydroxychromene-2-carboxylate (HCCA) isomerase subfamily; HCCA isomerase is a glutathione (GSH) dependent enzyme involved in the naphthalene catabolic pathway. It converts HCCA, a hemiketal formed spontaneously after ring cleavage of 1,2-dihydroxynapthalene by a dioxygenase, into cis-o-hydroxybenzylidenepyruvate (cHBPA). This is the fourth reaction in a six-step pathway that conver…	Prot_1_2819	1
VEIS_RS02515	584143..585804	+	Verminephrobacter_eiseniae_EF01_2	NC_008786.1	WP_011808317_1		cd17369	MFS_ShiA_like	Shikimate transporter and similar proteins of the Major Facilitator Superfamily. This subfamily is composed of Escherichia coli shikimate transporter (ShiA), inner membrane metabolite transport protein YhjE, and other putative metabolite transporters. ShiA is involved in the uptake of shikimate, an aromatic compound involved in siderophore biosynthesis. It has been suggested that YhjE may mediate…	Prot_1_2380	1
VEIS_RS02520	585821..586786	-	Verminephrobacter_eiseniae_EF01_2	NC_008786.1	WP_083758717_1		pfam01548	DEDD_Tnp_IS110	Transposase. Transposase proteins are necessary for efficient DNA transposition. This family includes an amino-terminal region of the pilin gene inverting protein (PIVML) and of members of the IS111A/IS1328/IS1533 family of transposases. The C-terminus is represented by family pfam02371.	Prot_1_1951	1
VEIS_RS02525	587254..587703	+	Verminephrobacter_eiseniae_EF01_2	NC_008786.1	WP_011808319_1		COG1765	YhfA	Uncharacterized OsmC-related protein [General function prediction only].	Prot_1_4627	1
VEIS_RS02530	588066..588392	+	Verminephrobacter_eiseniae_EF01_2	NC_008786.1	WP_011808320_1		pfam12112	DUF3579	Protein of unknown function (DUF3579). This family of proteins is functionally uncharacterized. This protein is found in bacteria. Proteins in this family are typically between 98 to 126 amino acids in length. This protein has a conserved FRP sequence motif.	Prot_1_975	1
VEIS_RS02535	588419..588607	-	Verminephrobacter_eiseniae_EF01_2	NC_008786.1	WP_041949762_1					Prot_1_1765	1
VEIS_RS02540	588623..589597	+	Verminephrobacter_eiseniae_EF01_2	NC_008786.1	WP_011808321_1		cd13578	PBP2_Bug27	Aromatic solutes transporter of Bug (Bordetella uptake gene) protein family; contains the type 2 periplasmic binding fold. Bug27 binds non-carboxylated solute nicotinamide, in contrast to BugD (aspartic acid transporter) and BugE (glutamate transporter) which both bind aliphatic carboxylated ligands. The Bug (Bordetella uptake gene) protein family is a large family of periplasmic solute-binding (…	Prot_1_3678	1
VEIS_RS02550	590086..590466	+	Verminephrobacter_eiseniae_EF01_2	NC_008786.1	WP_011808323_1		pfam04555	XhoI	Restriction endonuclease XhoI. This family consists of type II restriction enzymes (EC:3.1.21.4) that recognize the double-stranded sequence CTCGAG and cleave after C-1.	Prot_1_4904	1
VEIS_RS02555	590580..591650	-	Verminephrobacter_eiseniae_EF01_2	NC_008786.1	WP_011808324_1		COG1609	PurR	DNA-binding transcriptional regulator, LacI/PurR family [Transcription].	Prot_1_2040	1
VEIS_RS02560	591859..592965	+	Verminephrobacter_eiseniae_EF01_2	NC_008786.1	WP_011808325_1	+	pfam11175	DUF2961	Protein of unknown function (DUF2961). This family of proteins has no known function.	Prot_81_1	85
VEIS_RS02565	592993..593982	+	Verminephrobacter_eiseniae_EF01_2	NC_008786.1	WP_011808326_1		COG0601	DppB	ABC-type dipeptide/oligopeptide/nickel transport system, permease component [Amino acid transport and metabolism, Inorganic ion transport and metabolism].	Prot_1_2670	1
VEIS_RS02570	593987..594808	+	Verminephrobacter_eiseniae_EF01_2	NC_008786.1	WP_011808327_1		COG1173	DppC	ABC-type dipeptide/oligopeptide/nickel transport system, permease component [Amino acid transport and metabolism, Inorganic ion transport and metabolism].	Prot_3_283	3
VEIS_RS02575	594805..595761	+	Verminephrobacter_eiseniae_EF01_2	NC_008786.1	WP_011808328_1		COG0444	DppD	ABC-type dipeptide/oligopeptide/nickel transport system, ATPase component [Amino acid transport and metabolism, Inorganic ion transport and metabolism].	Prot_2_867	2
VEIS_RS02580	595761..596585	+	Verminephrobacter_eiseniae_EF01_2	NC_008786.1	WP_011808329_1		COG1123	GsiA	ABC-type glutathione transport system ATPase component, contains duplicated ATPase domain [Posttranslational modification, protein turnover, chaperones].	Prot_2_677	2
VEIS_RS02585	596619..598499	+	Verminephrobacter_eiseniae_EF01_2	NC_008786.1	WP_011808330_1		cd08509	PBP2_TmCBP_oligosaccharides_like	The substrate binding domain of a cellulose-binding protein from Thermotoga maritima contains the type 2 periplasmic binding fold. This family represents the substrate-binding domain of a cellulose-binding protein from the hyperthermophilic bacterium Thermotoga maritima (TmCBP) and its closest related proteins. TmCBP binds a variety of lengths of beta-1,4-linked glucose oligomers, ranging from tw…	Prot_2_590	2
VEIS_RS02590	598602..599525	+	Verminephrobacter_eiseniae_EF01_2	NC_008786.1	WP_011808331_1		pfam13679	Methyltransf_32	Methyltransferase domain. This family appears to be a methyltransferase domain.	Prot_1_1467	1
VEIS_RS02595	599567..602089	+	Verminephrobacter_eiseniae_EF01_2	NC_008786.1	WP_011808332_1		COG3127	YbbP	Predicted ABC-type transport system involved in lysophospholipase L1 biosynthesis, permease component [Secondary metabolites biosynthesis, transport and catabolism].	Prot_1_3039	1
VEIS_RS02600	602213..603178	-	Verminephrobacter_eiseniae_EF01_2	NC_008786.1	WP_011808333_1		cd01562	Thr-dehyd	Threonine dehydratase: The first step in amino acid degradation is the removal of nitrogen. Although the nitrogen atoms of most amino acids are transferred to alpha-ketoglutarate before removal, the alpha-amino group of threonine can be directly converted into NH4+. The direct deamination is catalyzed by threonine dehydratase, in which pyridoxal phosphate (PLP) is the prosthetic group. Threonine …	Prot_1_4774	1
VEIS_RS02605	603205..604152	-	Verminephrobacter_eiseniae_EF01_2	NC_008786.1	WP_011808334_1		cd01847	Triacylglycerol_lipase_like	Triacylglycerol lipase-like subfamily of the SGNH hydrolases, a diverse family of lipases and esterases. The tertiary fold of the enzyme is substantially different from that of the alpha/beta hydrolase family and unique among all known hydrolases; its active site closely resembles the Ser-His-Asp(Glu) triad found in other serine hydrolases. Members of this subfamily might hydrolyze triacylglycero…	Prot_1_2504	1
VEIS_RS02610	604500..605726	-	Verminephrobacter_eiseniae_EF01_2	NC_008786.1	WP_041950450_1		COG1940	NagC	Sugar kinase of the NBD/HSP70 family, may contain an N-terminal HTH domain [Transcription, Carbohydrate transport and metabolism].	Prot_1_2332	1
===	ROSERS_RS14595		Roseiflexus_sp__RS_1	NC_009523.1							470
ROSERS_RS14540	3517371..3519203	+	Roseiflexus_sp__RS_1	NC_009523.1	WP_011957538_1		COG1239	ChlI	Mg-chelatase subunit ChlI [Coenzyme transport and metabolism].	Prot_1_2805	1
ROSERS_RS25100	3520053..3520271	+	Roseiflexus_sp__RS_1	NC_009523.1	WP_083763372_1		pfam09194	Endonuc-BsobI	Restriction endonuclease BsobI. Members of this family of prokaryotic restriction endonucleases recognize the double-stranded sequence CYCGRG (where Y = T/C, and R = A/G) and cleave after C-1. They catalyze the endonucleolytic cleavage of DNA to give specific double-stranded fragments with terminal 5'-phosphates.	Prot_1_4173	1
ROSERS_RS14555	3520282..3522348	-	Roseiflexus_sp__RS_1	NC_009523.1	WP_011957539_1		pfam08386	Abhydrolase_4	TAP-like protein. This is a family of putative bacterial peptidases and hydrolases that bear similarity to a tripeptidyl aminopeptidase isolated from Streptomyces lividans. A member of this family is thought to be involved in the C-terminal processing of propionicin F, a bacteriocidin characterized from Propionibacterium freudenreichii.	Prot_1_2609	1
ROSERS_RS14560	3522429..3523790	+	Roseiflexus_sp__RS_1	NC_009523.1	WP_011957540_1		cd04077	Peptidases_S8_PCSK9_ProteinaseK_like	Peptidase S8 family domain in ProteinaseK-like proteins. The peptidase S8 or Subtilase clan of proteases have a Asp/His/Ser catalytic triad that is not homologous to trypsin. This CD contains several members of this clan including: PCSK9 (Proprotein convertase subtilisin/kexin type 9), Proteinase_K, Proteinase_T, and other subtilisin-like serine proteases. PCSK9 posttranslationally regulates hepa…	Prot_1_1167	1
ROSERS_RS24245	3524536..3529461	-	Roseiflexus_sp__RS_1	NC_009523.1	WP_011957541_1		COG2374	COG2374	Predicted extracellular nuclease [General function prediction only].	Prot_2_733	2
ROSERS_RS14570	3529865..3532864	+	Roseiflexus_sp__RS_1	NC_009523.1	WP_011957542_1		cd07481	Peptidases_S8_BacillopeptidaseF-like	Peptidase S8 family domain in BacillopeptidaseF-like proteins. Bacillus subtilis produces and secretes proteases and other types of exoenzymes at the end of the exponential phase of growth. The ones that make up this group is known as bacillopeptidase F, encoded by bpr, a serine protease with high esterolytic activity which is inhibited by PMSF. Like other members of the peptidases S8 family thes…	Prot_2_613	2
ROSERS_RS14575	3533008..3533448	+	Roseiflexus_sp__RS_1	NC_009523.1	WP_011957543_1		COG4244	COG4244	Uncharacterized membrane protein [Function unknown].	Prot_2_524	2
ROSERS_RS14580	3533472..3534146	+	Roseiflexus_sp__RS_1	NC_009523.1	WP_011957544_1		cd07989	LPLAT_AGPAT-like	Lysophospholipid Acyltransferases (LPLATs) of Glycerophospholipid Biosynthesis: AGPAT-like. Lysophospholipid acyltransferase (LPLAT) superfamily member: acyltransferases of de novo and remodeling pathways of glycerophospholipid biosynthesis which catalyze the incorporation of an acyl group from either acylCoAs or acyl-acyl carrier proteins (acylACPs) into acceptors such as glycerol 3-phosphate, d…	Prot_2_656	2
ROSERS_RS14585	3534657..3535619	+	Roseiflexus_sp__RS_1	NC_009523.1	WP_011957546_1		pfam01548	DEDD_Tnp_IS110	Transposase. Transposase proteins are necessary for efficient DNA transposition. This family includes an amino-terminal region of the pilin gene inverting protein (PIVML) and of members of the IS111A/IS1328/IS1533 family of transposases. The C-terminus is represented by family pfam02371.	Prot_2_824	2
ROSERS_RS14590	3535665..3535910	-	Roseiflexus_sp__RS_1	NC_009523.1	WP_011957547_1					Prot_2_842	2
ROSERS_RS14595	3535907..3536992	-	Roseiflexus_sp__RS_1	NC_009523.1	WP_011957548_1	+	pfam11175	DUF2961	Protein of unknown function (DUF2961). This family of proteins has no known function.	Prot_81_1	85
ROSERS_RS14600	3537282..3539825	+	Roseiflexus_sp__RS_1	NC_009523.1	WP_083763373_1					Prot_1_1443	1
ROSERS_RS14605	3540158..3540577	+	Roseiflexus_sp__RS_1	NC_009523.1	WP_041333752_1		COG2151	PaaD	Metal-sulfur cluster biosynthetic enzyme [Posttranslational modification, protein turnover, chaperones].	Prot_1_1222	1
ROSERS_RS14610	3540606..3541610	+	Roseiflexus_sp__RS_1	NC_009523.1	WP_011957551_1		COG2159	COG2159	Predicted metal-dependent hydrolase, TIM-barrel fold [General function prediction only].	Prot_1_4653	1
ROSERS_RS14615	3542081..3543649	+	Roseiflexus_sp__RS_1	NC_009523.1	WP_011957552_1		cd06830	PLPDE_III_ADC	Type III Pyridoxal 5-phosphate (PLP)-Dependent Enzyme Arginine Decarboxylase. This subfamily includes plants and biosynthetic prokaryotic arginine decarboxylases (ADC, EC 4.1.1.19). ADC is involved in the biosynthesis of putrescine, which is the precursor of aliphatic polyamines in many organisms. It catalyzes the decarboxylation of L-arginine to agmatine, which is then hydrolyzed to putrescine b…	Prot_1_3941	1
ROSERS_RS14620	3543691..3544902	-	Roseiflexus_sp__RS_1	NC_009523.1	WP_011957553_1		cd03794	GT4_WbuB-like	Escherichia coli WbuB and similar proteins. This family is most closely related to the GT1 family of glycosyltransferases. WbuB in E. coli is involved in the biosynthesis of the O26 O-antigen. It has been proposed to function as an N-acetyl-L-fucosamine (L-FucNAc) transferase.	Prot_1_1624	1
ROSERS_RS14625	3544908..3546170	-	Roseiflexus_sp__RS_1	NC_009523.1	WP_011957554_1		cd03798	GT4_WlbH-like	Bordetella parapertussis WlbH and similar proteins. This family is most closely related to the GT4 family of glycosyltransferases. Staphylococcus aureus CapJ may be involved in capsule polysaccharide biosynthesis. WlbH in Bordetella parapertussis has been shown to be required for the biosynthesis of a trisaccharide that, when attached to the B. pertussis lipopolysaccharide (LPS) core (band B), ge…	Prot_1_3070	1
ROSERS_RS14630	3546324..3548681	+	Roseiflexus_sp__RS_1	NC_009523.1	WP_011957555_1		cd01949	GGDEF	Diguanylate-cyclase (DGC) or GGDEF domain. Diguanylate-cyclase (DGC) or GGDEF domain: Originally named after a conserved residue pattern, and initially described as a domain of unknown function 1 (DUF1). This domain is widely present in bacteria, linked to a wide range of non-homologous domains in a variety of cell signaling proteins. The domain shows homology to the adenylyl cyclase catalytic do…	Prot_1_4765	1
ROSERS_RS14635	3548906..3549868	-	Roseiflexus_sp__RS_1	NC_009523.1	WP_011957556_1		pfam01548	DEDD_Tnp_IS110	Transposase. Transposase proteins are necessary for efficient DNA transposition. This family includes an amino-terminal region of the pilin gene inverting protein (PIVML) and of members of the IS111A/IS1328/IS1533 family of transposases. The C-terminus is represented by family pfam02371.	Prot_2_824	2
ROSERS_RS14640	3550643..3552616	+	Roseiflexus_sp__RS_1	NC_009523.1	WP_011957557_1		COG4191	COG4191	Signal transduction histidine kinase regulating C4-dicarboxylate transport system [Signal transduction mechanisms].	Prot_1_1867	1
ROSERS_RS14645	3552613..3552837	+	Roseiflexus_sp__RS_1	NC_009523.1	WP_083763304_1					Prot_1_1279	1
===	CBEI_RS17945		Clostridium_beijerinckii_NCIMB_8052	NC_009617.1							470
CBEI_RS17895	4030613..4031161	-	Clostridium_beijerinckii_NCIMB_8052	NC_009617.1	WP_012059661_1		COG1853	RutF	NADH-FMN oxidoreductase RutF, flavin reductase (DIM6/NTAB) family [Energy production and conversion].	Prot_1_3296	2
CBEI_RS17900	4031343..4031849	-	Clostridium_beijerinckii_NCIMB_8052	NC_009617.1	WP_012059662_1					Prot_2_903	3
CBEI_RS17905	4031937..4032242	-	Clostridium_beijerinckii_NCIMB_8052	NC_009617.1	WP_012059663_1					Prot_1_4712	2
CBEI_RS17910	4032397..4033191	-	Clostridium_beijerinckii_NCIMB_8052	NC_009617.1	WP_012059664_1		COG3220	COG3220	Uncharacterized conserved protein, UPF0276 family [Function unknown].	Prot_1_2119	2
CBEI_RS17915	4033490..4034749	-	Clostridium_beijerinckii_NCIMB_8052	NC_009617.1	WP_012059665_1		cd06173	MFS_MefA_like	Macrolide efflux protein A and similar proteins of the Major Facilitator Superfamily of transporters. This family is composed of Streptococcus pyogenes macrolide efflux protein A (MefA) and similar transporters, many of which remain uncharacterized. Some members may be multidrug resistance (MDR) transporters, which are drug/H+ antiporters (DHAs) that mediate the efflux of a variety of drugs and t…	Prot_2_927	3
CBEI_RS17920	4034883..4036100	-	Clostridium_beijerinckii_NCIMB_8052	NC_009617.1	WP_012059666_1		pfam08241	Methyltransf_11	Methyltransferase domain. Members of this family are SAM dependent methyltransferases.	Prot_2_860	3
CBEI_RS17925	4036329..4037240	-	Clostridium_beijerinckii_NCIMB_8052	NC_009617.1	WP_012059667_1		COG0384	YHI9	Predicted epimerase YddE/YHI9, PhzF superfamily [General function prediction only].	Prot_3_313	4
CBEI_RS17930	4037413..4038135	-	Clostridium_beijerinckii_NCIMB_8052	NC_009617.1	WP_012059668_1		cd07721	yflN-like_MBL-fold	uncharacterized subgroup which includes Bacillus subtilis yflN; MBL-fold metallo hydrolase domain. This subgroup includes the uncharacterized Bacillus subtilis yflN protein. Members of this subgroup belong to the MBL-fold metallo-hydrolase superfamily which is comprised mainly of hydrolytic enzymes which carry out a variety of biological functions. The class B metal beta-lactamases (MBLs) from wh…	Prot_3_386	4
CBEI_RS17935	4038558..4039871	+	Clostridium_beijerinckii_NCIMB_8052	NC_009617.1	WP_012059669_1		COG0277	GlcD	FAD/FMN-containing dehydrogenase [Energy production and conversion].	Prot_3_358	4
CBEI_RS17940	4040005..4040871	-	Clostridium_beijerinckii_NCIMB_8052	NC_009617.1	WP_012059670_1		pfam00480	ROK	ROK family.	Prot_6_144	7
CBEI_RS17945	4040936..4042048	-	Clostridium_beijerinckii_NCIMB_8052	NC_009617.1	WP_012059671_1	+	pfam11175	DUF2961	Protein of unknown function (DUF2961). This family of proteins has no known function.	Prot_55_2	116
CBEI_RS17950	4042074..4042913	-	Clostridium_beijerinckii_NCIMB_8052	NC_009617.1	WP_012059672_1		COG0395	UgpE	ABC-type glycerol-3-phosphate transport system, permease component [Carbohydrate transport and metabolism].	Prot_11_48	13
CBEI_RS17955	4042925..4043803	-	Clostridium_beijerinckii_NCIMB_8052	NC_009617.1	WP_012059673_1		COG1175	UgpA	ABC-type sugar transport system, permease component [Carbohydrate transport and metabolism].	Prot_12_33	13
CBEI_RS17960	4043984..4045240	-	Clostridium_beijerinckii_NCIMB_8052	NC_009617.1	WP_012059674_1		cd13585	PBP2_TMBP_like	The periplasmic-binding component of ABC transport systems specific for trehalose/maltose and similar oligosaccharides; possess type 2 periplasmic binding fold. This family includes the periplasmic trehalose/maltose-binding component of an ABC transport system and related proteins from archaea and bacteria. Members of this group belong to the type 2 periplasmic-binding fold superfamily. PBP2 is c…	Prot_4_248	5
CBEI_RS17965	4045454..4047274	+	Clostridium_beijerinckii_NCIMB_8052	NC_009617.1	WP_012059675_1		COG2972	YesM	Sensor histidine kinase YesM [Signal transduction mechanisms].	Prot_3_410	4
CBEI_RS17970	4047300..4048895	+	Clostridium_beijerinckii_NCIMB_8052	NC_009617.1	WP_012059676_1		COG4753	YesN	Two-component response regulator, YesN/AraC family, consists of REC and AraC-type DNA-binding domains [Signal transduction mechanisms, Transcription].	Prot_3_360	4
CBEI_RS17975	4049278..4049736	+	Clostridium_beijerinckii_NCIMB_8052	NC_009617.1	WP_012059677_1		pfam04397	LytTR	LytTr DNA-binding domain. This domain is found in a variety of bacterial transcriptional regulators. The domain binds to a specific DNA sequence pattern.	Prot_3_364	4
CBEI_RS17980	4049733..4050143	+	Clostridium_beijerinckii_NCIMB_8052	NC_009617.1	WP_038457758_1					Prot_3_363	4
CBEI_RS17985	4050283..4050798	+	Clostridium_beijerinckii_NCIMB_8052	NC_009617.1	WP_012059678_1					Prot_3_409	4
CBEI_RS17990	4051061..4051999	-	Clostridium_beijerinckii_NCIMB_8052	NC_009617.1	WP_012059679_1		cd08420	PBP2_CysL_like	C-terminal substrate binding domain of LysR-type transcriptional regulator CysL, which activates the transcription of the cysJI operon encoding sulfite reductase, contains the type 2 periplasmic binding fold. CysL, also known as YwfK, is a regular of sulfur metabolism in Bacillus subtilis. Sulfur is required for the synthesis of proteins and essential cofactors in all living organism. Sulfur can …	Prot_1_2483	2
CBEI_RS17995	4052087..4053202	+	Clostridium_beijerinckii_NCIMB_8052	NC_009617.1	WP_012059680_1		cd16018	Enpp	Ectonucleotide pyrophosphatase/phosphodiesterase, also called autotaxin. Ecto-nucleotide pyrophosphatases/phosphodiesterases (ENPPs) hydrolyze 5'-phosphodiester bonds in nucleotides and their derivatives, resulting in the release of 5'-nucleotide monophosphates. ENPPs have multiple physiological roles, including nucleotide recycling, modulation of purinergic receptor signaling, regulation of extr…	Prot_2_787	3
===	Smed_2312		Sinorhizobium_medicae_WSM419	NC_009636.1							470
Smed_2302	2380411..2382327	-	Sinorhizobium_medicae_WSM419	NC_009636.1	YP_001327969_1		COG0464	SpoVK	AAA+-type ATPase, SpoVK/Ycf46/Vps4 family [Cell wall/membrane/envelope biogenesis, Cell cycle control, cell division, chromosome partitioning, Signal transduction mechanisms].	Prot_1_3999	1
Smed_2303	2382331..2383479	-	Sinorhizobium_medicae_WSM419	NC_009636.1	YP_001327970_1					Prot_1_3223	1
Smed_2304	2383541..2384629	-	Sinorhizobium_medicae_WSM419	NC_009636.1	YP_001327971_1					Prot_1_3905	1
Smed_2305	2384946..2385902	+	Sinorhizobium_medicae_WSM419	NC_009636.1	YP_001327972_1		cd13640	PBP2_ChoX	Substrate binding domain of ABC-type choline transport system; the type 2 periplasmic binding protein fold. This subfamily is part of a high affinity multicomponent binding-protein-dependent transport system specific to choline and acetylcholine for osmoregulation. The periplasmic substrate-binding domain, which is often fused to the permease component of the ATP-binding cassette transporter comp…	Prot_1_4808	1
Smed_2306	2386055..2386900	+	Sinorhizobium_medicae_WSM419	NC_009636.1	YP_001327973_1		COG4176	ProW	ABC-type proline/glycine betaine transport system, permease component [Amino acid transport and metabolism].	Prot_1_3089	1
Smed_2307	2386897..2387946	+	Sinorhizobium_medicae_WSM419	NC_009636.1	YP_001327974_1		COG4175	ProV	ABC-type proline/glycine betaine transport system, ATPase component [Amino acid transport and metabolism].	Prot_1_3350	1
Smed_2308	2387981..2388724	+	Sinorhizobium_medicae_WSM419	NC_009636.1	YP_001327975_1		COG0748	HugZ	Putative heme iron utilization protein [Inorganic ion transport and metabolism].	Prot_1_3895	1
Smed_2309	2388843..2389187	+	Sinorhizobium_medicae_WSM419	NC_009636.1	YP_001327976_1		cd00090	HTH_ARSR	Arsenical Resistance Operon Repressor and similar prokaryotic, metal regulated homodimeric repressors. ARSR subfamily of helix-turn-helix bacterial transcription regulatory proteins (winged helix topology). Includes several proteins that appear to dissociate from DNA in the presence of metal ions.	Prot_1_1432	1
Smed_2310	2389280..2389858	+	Sinorhizobium_medicae_WSM419	NC_009636.1	YP_001327977_1		pfam13671	AAA_33	AAA domain. This family of domains contain only a P-loop motif, that is characteristic of the AAA superfamily. Many of the proteins in this family are just short fragments so there is no Walker B motif.	Prot_1_1868	1
Smed_2311	2389957..2391042	-	Sinorhizobium_medicae_WSM419	NC_009636.1	YP_001327978_1		COG3839	MalK	ABC-type sugar transport system, ATPase component [Carbohydrate transport and metabolism].	Prot_16_14	36
Smed_2312	2391046..2392242	-	Sinorhizobium_medicae_WSM419	NC_009636.1	YP_001327979_1	+	pfam11175	DUF2961	Protein of unknown function (DUF2961). This family of proteins has no known function.	Prot_12_35	28
Smed_2313	2392269..2393111	-	Sinorhizobium_medicae_WSM419	NC_009636.1	YP_001327980_1		COG0395	UgpE	ABC-type glycerol-3-phosphate transport system, permease component [Carbohydrate transport and metabolism].	Prot_31_4	50
Smed_2314	2393104..2394036	-	Sinorhizobium_medicae_WSM419	NC_009636.1	YP_001327981_1		COG1175	UgpA	ABC-type sugar transport system, permease component [Carbohydrate transport and metabolism].	Prot_12_37	29
Smed_2315	2394167..2395534	-	Sinorhizobium_medicae_WSM419	NC_009636.1	YP_001327982_1		cd13585	PBP2_TMBP_like	The periplasmic-binding component of ABC transport systems specific for trehalose/maltose and similar oligosaccharides; possess type 2 periplasmic binding fold. This family includes the periplasmic trehalose/maltose-binding component of an ABC transport system and related proteins from archaea and bacteria. Members of this group belong to the type 2 periplasmic-binding fold superfamily. PBP2 is c…	Prot_15_19	28
Smed_2316	2395596..2396600	-	Sinorhizobium_medicae_WSM419	NC_009636.1	YP_001327983_1		COG1609	PurR	DNA-binding transcriptional regulator, LacI/PurR family [Transcription].	Prot_13_29	30
Smed_2317	2396850..2398178	+	Sinorhizobium_medicae_WSM419	NC_009636.1	YP_001327984_1		COG0161	BioA	Adenosylmethionine-8-amino-7-oxononanoate aminotransferase [Coenzyme transport and metabolism].	Prot_1_4016	1
Smed_2318	2398265..2399962	+	Sinorhizobium_medicae_WSM419	NC_009636.1	YP_001327985_1		COG1001	AdeC	Adenine deaminase [Nucleotide transport and metabolism].	Prot_1_4387	1
Smed_2319	2400098..2400481	-	Sinorhizobium_medicae_WSM419	NC_009636.1	YP_001327986_1		COG3093	VapI	Plasmid maintenance system antidote protein VapI, contains XRE-type HTH domain [Defense mechanisms].	Prot_1_4927	1
Smed_2320	2400629..2402272	-	Sinorhizobium_medicae_WSM419	NC_009636.1	YP_001327987_1		cd11330	AmyAc_OligoGlu	Alpha amylase catalytic domain found in oligo-1,6-glucosidase (also called isomaltase; sucrase-isomaltase; alpha-limit dextrinase) and related proteins. Oligo-1,6-glucosidase (EC 3.2.1.10) hydrolyzes the alpha-1,6-glucosidic linkage of isomalto-oligosaccharides, pannose, and dextran. Unlike alpha-1,4-glucosidases (EC 3.2.1.20), it fails to hydrolyze the alpha-1,4-glucosidic bonds of maltosacchari…	Prot_1_3228	1
Smed_2321	2402407..2403339	+	Sinorhizobium_medicae_WSM419	NC_009636.1	YP_001327988_1		cd01166	KdgK	2-keto-3-deoxygluconate kinase (KdgK) phosphorylates 2-keto-3-deoxygluconate (KDG) to form 2-keto-3-deoxy-6-phosphogluconate (KDGP). KDG is the common intermediate product, that allows organisms to channel D-glucuronate and/or D-galacturinate into the glycolysis and therefore use polymers, like pectin and xylan as carbon sources.	Prot_1_4400	1
Smed_2322	2403389..2404156	-	Sinorhizobium_medicae_WSM419	NC_009636.1	YP_001327989_1		COG1124	DppF	ABC-type dipeptide/oligopeptide/nickel transport system, ATPase component [Amino acid transport and metabolism, Inorganic ion transport and metabolism].	Prot_1_4953	1
===	LBF_RS16610		Leptospira_biflexa_serovar_Patoc_strain_Patoc_1_Ames__Patoc_1_Ames	NC_010842.1							470
LBF_RS16560	3500408..3501376	-	Leptospira_biflexa_serovar_Patoc_strain_Patoc_1_Ames__Patoc_1_Ames	NC_010842.1	WP_012390293_1		pfam04168	Alpha-E	A predicted alpha-helical domain with a conserved ER motif. An uncharacterized alpha helical domain containing a highly conserved ER motif and typically found as a tandem duplication. Contextual analysis suggests that it functions in a distinct peptide synthesis/modification system comprising of a transglutaminase, a peptidase of the NTN-hydrolase superfamily, an active and inactive circularly pe…	Prot_1_1829	2
LBF_RS16565	3501386..3502810	-	Leptospira_biflexa_serovar_Patoc_strain_Patoc_1_Ames__Patoc_1_Ames	NC_010842.1	WP_012390294_1		pfam14403	CP_ATPgrasp_2	Circularly permuted ATP-grasp type 2. Circularly permuted ATP-grasp prototyped by Roseiflexus RoseRS_2616 that is associated in gene neighborhoods with a GCS2-like COOH-NH2 ligase, alpha/beta hydrolase fold peptidase, GAT-II -like amidohydrolase, and M20 peptidase. Members of this family are predicted to be involved in the biosynthesis of small peptides.	Prot_1_1390	2
LBF_RS16570	3502988..3503737	-	Leptospira_biflexa_serovar_Patoc_strain_Patoc_1_Ames__Patoc_1_Ames	NC_010842.1	WP_012476457_1		COG0300	DltE	Short-chain dehydrogenase [General function prediction only].	Prot_1_4465	2
LBF_RS16575	3503759..3504325	-	Leptospira_biflexa_serovar_Patoc_strain_Patoc_1_Ames__Patoc_1_Ames	NC_010842.1	WP_012390296_1		pfam02622	DUF179	Uncharacterized ACR, COG1678.	Prot_1_4468	2
LBF_RS16580	3504325..3505287	-	Leptospira_biflexa_serovar_Patoc_strain_Patoc_1_Ames__Patoc_1_Ames	NC_010842.1	WP_012390297_1		COG0673	MviM	Predicted dehydrogenase [General function prediction only].	Prot_1_1861	2
LBF_RS16585	3505312..3506439	-	Leptospira_biflexa_serovar_Patoc_strain_Patoc_1_Ames__Patoc_1_Ames	NC_010842.1	WP_012390298_1		COG0484	DnaJ	DnaJ-class molecular chaperone with C-terminal Zn finger domain [Posttranslational modification, protein turnover, chaperones].	Prot_1_2598	2
LBF_RS16590	3506462..3508396	-	Leptospira_biflexa_serovar_Patoc_strain_Patoc_1_Ames__Patoc_1_Ames	NC_010842.1	WP_012390299_1		pfam00012	HSP70	Hsp70 protein. Hsp70 chaperones help to fold many proteins. Hsp70 assisted folding involves repeated cycles of substrate binding and release. Hsp70 activity is ATP dependent. Hsp70 proteins are made up of two regions: the amino terminus is the ATPase domain and the carboxyl terminus is the substrate binding region.	Prot_5_162	8
LBF_RS16595	3508420..3508992	-	Leptospira_biflexa_serovar_Patoc_strain_Patoc_1_Ames__Patoc_1_Ames	NC_010842.1	WP_012390300_1		cd00446	GrpE	nucleotide exchange factor GrpE. GrpE is the adenine nucleotide exchange factor of DnaK (Hsp70)-type ATPases. In bacteria, the DnaK-DnaJ-GrpE (KJE) chaperone system functions at the fulcrum of protein homeostasis. GrpE participates actively in response to heat shock by preventing aggregation of stress-denatured proteins; unfolded proteins initially bind to DnaJ, the J-domain ATPase-activating pro…	Prot_1_3740	2
LBF_RS16600	3509004..3510035	-	Leptospira_biflexa_serovar_Patoc_strain_Patoc_1_Ames__Patoc_1_Ames	NC_010842.1	WP_012476458_1		COG1420	HrcA	Transcriptional regulator of heat shock response [Transcription].	Prot_1_4756	2
LBF_RS16605	3510181..3511098	-	Leptospira_biflexa_serovar_Patoc_strain_Patoc_1_Ames__Patoc_1_Ames	NC_010842.1	WP_012390302_1		cd01949	GGDEF	Diguanylate-cyclase (DGC) or GGDEF domain. Diguanylate-cyclase (DGC) or GGDEF domain: Originally named after a conserved residue pattern, and initially described as a domain of unknown function 1 (DUF1). This domain is widely present in bacteria, linked to a wide range of non-homologous domains in a variety of cell signaling proteins. The domain shows homology to the adenylyl cyclase catalytic do…	Prot_1_3338	2
LBF_RS16610	3511091..3512410	-	Leptospira_biflexa_serovar_Patoc_strain_Patoc_1_Ames__Patoc_1_Ames	NC_010842.1	WP_012390303_1	+	pfam11175	DUF2961	Protein of unknown function (DUF2961). This family of proteins has no known function.	Prot_8_82	9
LBF_RS16615	3512426..3512896	-	Leptospira_biflexa_serovar_Patoc_strain_Patoc_1_Ames__Patoc_1_Ames	NC_010842.1	WP_012476459_1					Prot_1_3607	2
LBF_RS16620	3512927..3515479	+	Leptospira_biflexa_serovar_Patoc_strain_Patoc_1_Ames__Patoc_1_Ames	NC_010842.1	WP_012390305_1		COG2844	GlnD	UTP:GlnB (protein PII) uridylyltransferase [Posttranslational modification, protein turnover, chaperones, Signal transduction mechanisms].	Prot_1_4479	2
LBF_RS16625	3515481..3517109	+	Leptospira_biflexa_serovar_Patoc_strain_Patoc_1_Ames__Patoc_1_Ames	NC_010842.1	WP_012390306_1		cd11333	AmyAc_SI_OligoGlu_DGase	Alpha amylase catalytic domain found in Sucrose isomerases, oligo-1,6-glucosidase (also called isomaltase; sucrase-isomaltase; alpha-limit dextrinase), dextran glucosidase (also called glucan 1,6-alpha-glucosidase), and related proteins. The sucrose isomerases (SIs) Isomaltulose synthase (EC 5.4.99.11) and Trehalose synthase (EC 5.4.99.16) catalyze the isomerization of sucrose and maltose to prod…	Prot_1_1904	2
LBF_RS16630	3517314..3517676	+	Leptospira_biflexa_serovar_Patoc_strain_Patoc_1_Ames__Patoc_1_Ames	NC_010842.1	WP_012390307_1					Prot_1_2367	2
LBF_RS16635	3517770..3518882	+	Leptospira_biflexa_serovar_Patoc_strain_Patoc_1_Ames__Patoc_1_Ames	NC_010842.1	WP_012390308_1		COG0845	AcrA	Multidrug efflux pump subunit AcrA (membrane-fusion protein) [Cell wall/membrane/envelope biogenesis, Defense mechanisms].	Prot_1_2528	2
LBF_RS16640	3518894..3522076	+	Leptospira_biflexa_serovar_Patoc_strain_Patoc_1_Ames__Patoc_1_Ames	NC_010842.1	WP_012476460_1		COG0841	AcrB	Multidrug efflux pump subunit AcrB [Defense mechanisms].	Prot_2_718	2
LBF_RS16645	3522073..3523500	+	Leptospira_biflexa_serovar_Patoc_strain_Patoc_1_Ames__Patoc_1_Ames	NC_010842.1	WP_012390310_1		COG1538	TolC	Outer membrane protein TolC [Cell wall/membrane/envelope biogenesis].	Prot_1_3007	2
LBF_RS16650	3523578..3524174	-	Leptospira_biflexa_serovar_Patoc_strain_Patoc_1_Ames__Patoc_1_Ames	NC_010842.1	WP_012390311_1					Prot_1_3541	2
LBF_RS16655	3524228..3525997	-	Leptospira_biflexa_serovar_Patoc_strain_Patoc_1_Ames__Patoc_1_Ames	NC_010842.1	WP_012390312_1					Prot_1_4111	2
LBF_RS16660	3526184..3526477	-	Leptospira_biflexa_serovar_Patoc_strain_Patoc_1_Ames__Patoc_1_Ames	NC_010842.1	WP_012476461_1		cd00586	4HBT	4-hydroxybenzoyl-CoA thioesterase (4HBT). Catalyzes the final step in the 4-chlorobenzoate degradation pathway in which 4-chlorobenzoate is converted to 4-hydroxybenzoate in certain soil-dwelling bacteria. 4HBT forms a homotetramer with four active sites. There is no evidence to suggest that 4HBT is related to the type I thioesterases functioning in primary or secondary metabolic pathways. Each s…	Prot_1_3414	2
===	LEPBI_RS16580		Leptospira_biflexa_serovar_Patoc_strain__Patoc_1_(Paris)_	NC_010602.1							470
LEPBI_RS16530	3492031..3492999	-	Leptospira_biflexa_serovar_Patoc_strain__Patoc_1_(Paris)_	NC_010602.1	WP_012390293_1		pfam04168	Alpha-E	A predicted alpha-helical domain with a conserved ER motif. An uncharacterized alpha helical domain containing a highly conserved ER motif and typically found as a tandem duplication. Contextual analysis suggests that it functions in a distinct peptide synthesis/modification system comprising of a transglutaminase, a peptidase of the NTN-hydrolase superfamily, an active and inactive circularly pe…	Prot_1_1829	2
LEPBI_RS16535	3493009..3494433	-	Leptospira_biflexa_serovar_Patoc_strain__Patoc_1_(Paris)_	NC_010602.1	WP_012390294_1		pfam14403	CP_ATPgrasp_2	Circularly permuted ATP-grasp type 2. Circularly permuted ATP-grasp prototyped by Roseiflexus RoseRS_2616 that is associated in gene neighborhoods with a GCS2-like COOH-NH2 ligase, alpha/beta hydrolase fold peptidase, GAT-II -like amidohydrolase, and M20 peptidase. Members of this family are predicted to be involved in the biosynthesis of small peptides.	Prot_1_1390	2
LEPBI_RS16540	3494611..3495360	-	Leptospira_biflexa_serovar_Patoc_strain__Patoc_1_(Paris)_	NC_010602.1	WP_012476457_1		COG0300	DltE	Short-chain dehydrogenase [General function prediction only].	Prot_1_4465	2
LEPBI_RS16545	3495382..3495948	-	Leptospira_biflexa_serovar_Patoc_strain__Patoc_1_(Paris)_	NC_010602.1	WP_012390296_1		pfam02622	DUF179	Uncharacterized ACR, COG1678.	Prot_1_4468	2
LEPBI_RS16550	3495948..3496910	-	Leptospira_biflexa_serovar_Patoc_strain__Patoc_1_(Paris)_	NC_010602.1	WP_012390297_1		COG0673	MviM	Predicted dehydrogenase [General function prediction only].	Prot_1_1861	2
LEPBI_RS16555	3496935..3498062	-	Leptospira_biflexa_serovar_Patoc_strain__Patoc_1_(Paris)_	NC_010602.1	WP_012390298_1		COG0484	DnaJ	DnaJ-class molecular chaperone with C-terminal Zn finger domain [Posttranslational modification, protein turnover, chaperones].	Prot_1_2598	2
LEPBI_RS16560	3498085..3500019	-	Leptospira_biflexa_serovar_Patoc_strain__Patoc_1_(Paris)_	NC_010602.1	WP_012390299_1		pfam00012	HSP70	Hsp70 protein. Hsp70 chaperones help to fold many proteins. Hsp70 assisted folding involves repeated cycles of substrate binding and release. Hsp70 activity is ATP dependent. Hsp70 proteins are made up of two regions: the amino terminus is the ATPase domain and the carboxyl terminus is the substrate binding region.	Prot_5_162	8
LEPBI_RS16565	3500043..3500615	-	Leptospira_biflexa_serovar_Patoc_strain__Patoc_1_(Paris)_	NC_010602.1	WP_012390300_1		cd00446	GrpE	nucleotide exchange factor GrpE. GrpE is the adenine nucleotide exchange factor of DnaK (Hsp70)-type ATPases. In bacteria, the DnaK-DnaJ-GrpE (KJE) chaperone system functions at the fulcrum of protein homeostasis. GrpE participates actively in response to heat shock by preventing aggregation of stress-denatured proteins; unfolded proteins initially bind to DnaJ, the J-domain ATPase-activating pro…	Prot_1_3740	2
LEPBI_RS16570	3500627..3501658	-	Leptospira_biflexa_serovar_Patoc_strain__Patoc_1_(Paris)_	NC_010602.1	WP_012476458_1		COG1420	HrcA	Transcriptional regulator of heat shock response [Transcription].	Prot_1_4756	2
LEPBI_RS16575	3501804..3502721	-	Leptospira_biflexa_serovar_Patoc_strain__Patoc_1_(Paris)_	NC_010602.1	WP_012390302_1		cd01949	GGDEF	Diguanylate-cyclase (DGC) or GGDEF domain. Diguanylate-cyclase (DGC) or GGDEF domain: Originally named after a conserved residue pattern, and initially described as a domain of unknown function 1 (DUF1). This domain is widely present in bacteria, linked to a wide range of non-homologous domains in a variety of cell signaling proteins. The domain shows homology to the adenylyl cyclase catalytic do…	Prot_1_3338	2
LEPBI_RS16580	3502714..3504033	-	Leptospira_biflexa_serovar_Patoc_strain__Patoc_1_(Paris)_	NC_010602.1	WP_012390303_1	+	pfam11175	DUF2961	Protein of unknown function (DUF2961). This family of proteins has no known function.	Prot_8_82	9
LEPBI_RS16585	3504049..3504519	-	Leptospira_biflexa_serovar_Patoc_strain__Patoc_1_(Paris)_	NC_010602.1	WP_012476459_1					Prot_1_3607	2
LEPBI_RS16590	3504550..3507102	+	Leptospira_biflexa_serovar_Patoc_strain__Patoc_1_(Paris)_	NC_010602.1	WP_012390305_1		COG2844	GlnD	UTP:GlnB (protein PII) uridylyltransferase [Posttranslational modification, protein turnover, chaperones, Signal transduction mechanisms].	Prot_1_4479	2
LEPBI_RS16595	3507104..3508732	+	Leptospira_biflexa_serovar_Patoc_strain__Patoc_1_(Paris)_	NC_010602.1	WP_012390306_1		cd11333	AmyAc_SI_OligoGlu_DGase	Alpha amylase catalytic domain found in Sucrose isomerases, oligo-1,6-glucosidase (also called isomaltase; sucrase-isomaltase; alpha-limit dextrinase), dextran glucosidase (also called glucan 1,6-alpha-glucosidase), and related proteins. The sucrose isomerases (SIs) Isomaltulose synthase (EC 5.4.99.11) and Trehalose synthase (EC 5.4.99.16) catalyze the isomerization of sucrose and maltose to prod…	Prot_1_1904	2
LEPBI_RS16600	3508937..3509299	+	Leptospira_biflexa_serovar_Patoc_strain__Patoc_1_(Paris)_	NC_010602.1	WP_012390307_1					Prot_1_2367	2
LEPBI_RS16605	3509393..3510505	+	Leptospira_biflexa_serovar_Patoc_strain__Patoc_1_(Paris)_	NC_010602.1	WP_012390308_1		COG0845	AcrA	Multidrug efflux pump subunit AcrA (membrane-fusion protein) [Cell wall/membrane/envelope biogenesis, Defense mechanisms].	Prot_1_2528	2
LEPBI_RS16610	3510517..3513726	+	Leptospira_biflexa_serovar_Patoc_strain__Patoc_1_(Paris)_	NC_010602.1	WP_012390309_1		COG0841	AcrB	Multidrug efflux pump subunit AcrB [Defense mechanisms].	Prot_2_718	2
LEPBI_RS16615	3513723..3515150	+	Leptospira_biflexa_serovar_Patoc_strain__Patoc_1_(Paris)_	NC_010602.1	WP_012390310_1		COG1538	TolC	Outer membrane protein TolC [Cell wall/membrane/envelope biogenesis].	Prot_1_3007	2
LEPBI_RS16620	3515228..3515824	-	Leptospira_biflexa_serovar_Patoc_strain__Patoc_1_(Paris)_	NC_010602.1	WP_012390311_1					Prot_1_3541	2
LEPBI_RS16625	3515878..3517647	-	Leptospira_biflexa_serovar_Patoc_strain__Patoc_1_(Paris)_	NC_010602.1	WP_012390312_1					Prot_1_4111	2
LEPBI_RS16630	3517834..3518127	-	Leptospira_biflexa_serovar_Patoc_strain__Patoc_1_(Paris)_	NC_010602.1	WP_012476461_1		cd00586	4HBT	4-hydroxybenzoyl-CoA thioesterase (4HBT). Catalyzes the final step in the 4-chlorobenzoate degradation pathway in which 4-chlorobenzoate is converted to 4-hydroxybenzoate in certain soil-dwelling bacteria. 4HBT forms a homotetramer with four active sites. There is no evidence to suggest that 4HBT is related to the type I thioesterases functioning in primary or secondary metabolic pathways. Each s…	Prot_1_3414	2
===	RCAS_RS14280		Roseiflexus_castenholzii_DSM_13941	NC_009767.1							470
RCAS_RS14230	3570202..3571224	+	Roseiflexus_castenholzii_DSM_13941	NC_009767.1	WP_012121253_1		cd03311	CIMS_C_terminal_like	CIMS - Cobalamine-independent methonine synthase, or MetE, C-terminal domain_like. Many members have been characterized as 5-methyltetrahydropteroyltriglutamate-homocysteine methyltransferases, EC:2.1.1.14, mostly from bacteria and plants. This enzyme catalyses the last step in the production of methionine by transferring a methyl group from 5-methyltetrahydrofolate to L-homocysteine without usin…	Prot_1_3771	1
RCAS_RS14235	3571299..3571541	-	Roseiflexus_castenholzii_DSM_13941	NC_009767.1	WP_012121254_1					Prot_1_4934	1
RCAS_RS14240	3571668..3572582	+	Roseiflexus_castenholzii_DSM_13941	NC_009767.1	WP_012121255_1		COG1597	LCB5	Diacylglycerol kinase family enzyme [Lipid transport and metabolism, General function prediction only].	Prot_1_4469	1
RCAS_RS14245	3572589..3573539	-	Roseiflexus_castenholzii_DSM_13941	NC_009767.1	WP_012121256_1		COG0697	RhaT	Permease of the drug/metabolite transporter (DMT) superfamily [Carbohydrate transport and metabolism, Amino acid transport and metabolism, General function prediction only].	Prot_1_1705	1
RCAS_RS14250	3574600..3575958	+	Roseiflexus_castenholzii_DSM_13941	NC_009767.1	WP_012121257_1		cd01465	vWA_subgroup	VWA subgroup: Von Willebrand factor type A (vWA) domain was originally found in the blood coagulation protein von Willebrand factor (vWF). Typically, the vWA domain is made up of approximately 200 amino acid residues folded into a classic a/b para-rossmann type of fold. The vWA domain, since its discovery, has drawn great interest because of its widespread occurrence and its involvement in a wide…	Prot_1_4447	1
RCAS_RS14255	3575989..3577197	+	Roseiflexus_castenholzii_DSM_13941	NC_009767.1	WP_085979082_1		COG0133	TrpB	Tryptophan synthase beta chain [Amino acid transport and metabolism].	Prot_2_503	2
RCAS_RS14260	3577378..3577695	+	Roseiflexus_castenholzii_DSM_13941	NC_009767.1	WP_041330826_1					Prot_1_4858	1
RCAS_RS14265	3577719..3578351	+	Roseiflexus_castenholzii_DSM_13941	NC_009767.1	WP_085979103_1		COG0177	Nth	Endonuclease III [Replication, recombination and repair].	Prot_1_1096	1
RCAS_RS14270	3578422..3578844	+	Roseiflexus_castenholzii_DSM_13941	NC_009767.1	WP_012121261_1					Prot_1_2583	1
RCAS_RS14275	3578901..3582656	-	Roseiflexus_castenholzii_DSM_13941	NC_009767.1	WP_012121262_1		pfam02514	CobN-Mg_chel	CobN/Magnesium Chelatase. This family contains a domain common to the cobN protein and to magnesium protoporphyrin chelatase. CobN is implicated in the conversion of hydrogenobyrinic acid a,c-diamide to cobyrinic acid. Magnesium protoporphyrin chelatase is involved in chlorophyll biosynthesis.	Prot_1_1271	1
RCAS_RS14280	3582864..3584006	+	Roseiflexus_castenholzii_DSM_13941	NC_009767.1	WP_083760312_1	+	pfam11175	DUF2961	Protein of unknown function (DUF2961). This family of proteins has no known function.	Prot_81_1	85
RCAS_RS14285	3584006..3584251	+	Roseiflexus_castenholzii_DSM_13941	NC_009767.1	WP_012121264_1					Prot_2_842	2
RCAS_RS14290	3584528..3585202	-	Roseiflexus_castenholzii_DSM_13941	NC_009767.1	WP_012121266_1		cd07989	LPLAT_AGPAT-like	Lysophospholipid Acyltransferases (LPLATs) of Glycerophospholipid Biosynthesis: AGPAT-like. Lysophospholipid acyltransferase (LPLAT) superfamily member: acyltransferases of de novo and remodeling pathways of glycerophospholipid biosynthesis which catalyze the incorporation of an acyl group from either acylCoAs or acyl-acyl carrier proteins (acylACPs) into acceptors such as glycerol 3-phosphate, d…	Prot_2_656	2
RCAS_RS14295	3585325..3585774	-	Roseiflexus_castenholzii_DSM_13941	NC_009767.1	WP_012121267_1		COG4244	COG4244	Uncharacterized membrane protein [Function unknown].	Prot_2_524	2
RCAS_RS14300	3585820..3588813	-	Roseiflexus_castenholzii_DSM_13941	NC_009767.1	WP_012121268_1		cd07481	Peptidases_S8_BacillopeptidaseF-like	Peptidase S8 family domain in BacillopeptidaseF-like proteins. Bacillus subtilis produces and secretes proteases and other types of exoenzymes at the end of the exponential phase of growth. The ones that make up this group is known as bacillopeptidase F, encoded by bpr, a serine protease with high esterolytic activity which is inhibited by PMSF. Like other members of the peptidases S8 family thes…	Prot_2_613	2
RCAS_RS14305	3589185..3594110	+	Roseiflexus_castenholzii_DSM_13941	NC_009767.1	WP_012121269_1		COG2374	COG2374	Predicted extracellular nuclease [General function prediction only].	Prot_2_733	2
RCAS_RS14310	3594718..3594948	+	Roseiflexus_castenholzii_DSM_13941	NC_009767.1	WP_041332042_1		pfam04255	DUF433	Protein of unknown function (DUF433).	Prot_1_1772	1
RCAS_RS14315	3594945..3595319	+	Roseiflexus_castenholzii_DSM_13941	NC_009767.1	WP_012121272_1		COG4634	COG4634	Predicted nuclease, contains PIN domain, potential toxin-antitoxin system component [General function prediction only].	Prot_1_3135	1
RCAS_RS14320	3595424..3595720	+	Roseiflexus_castenholzii_DSM_13941	NC_009767.1	WP_012121273_1		COG0234	GroES	Co-chaperonin GroES (HSP10) [Posttranslational modification, protein turnover, chaperones].	Prot_1_4332	1
RCAS_RS14325	3595724..3597364	+	Roseiflexus_castenholzii_DSM_13941	NC_009767.1	WP_012121274_1		cd03344	GroEL	GroEL_like type I chaperonin. Chaperonins are involved in productive folding of proteins. They share a common general morphology, a double toroid of 2 stacked rings, each composed of 7-9 subunits. The symmetry of type I is seven-fold and they are found in eubacteria (GroEL) and in organelles of eubacterial descent (hsp60 and RBP). With the aid of cochaperonin GroES, GroEL encapsulates non-native …	Prot_5_188	5
RCAS_RS14330	3597502..3597996	-	Roseiflexus_castenholzii_DSM_13941	NC_009767.1	WP_012121275_1		pfam00034	Cytochrom_C	Cytochrome c. The Pfam entry does not include all Prosite members. The cytochrome 556 and cytochrome c' families are not included. All these are now in a new clan together. The C-terminus of DUF989, pfam06181, has now been merged into this family.	Prot_1_4890	1
===	FRANEAN1_RS35210		Frankia_sp__EAN1pec	NC_009921.1							470
FRANEAN1_RS35155	8590899..8591960	-	Frankia_sp__EAN1pec	NC_009921.1	WP_020464437_1		cd06288	PBP1_sucrose_transcription_regulator	ligand-binding domain of DNA-binding regulatory proteins specific to sucrose that are members of the LacI-GalR family of bacterial transcription repressors. This group includes the ligand-binding domain of DNA-binding regulatory proteins specific to sucrose that are members of the LacI-GalR family of bacterial transcription repressors. The LacI-GalR family repressors are composed of two functiona…	Prot_2_500	2
FRANEAN1_RS35160	8592487..8593584	-	Frankia_sp__EAN1pec	NC_009921.1	WP_020464438_1		COG3839	MalK	ABC-type sugar transport system, ATPase component [Carbohydrate transport and metabolism].	Prot_16_14	36
FRANEAN1_RS35170	8595190..8595486	-	Frankia_sp__EAN1pec	NC_009921.1	WP_020464441_1		pfam01527	HTH_Tnp_1	Transposase. Transposase proteins are necessary for efficient DNA transposition. This family consists of various E. coli insertion elements and other bacterial transposases some of which are members of the IS3 family.	Prot_1_1491	1
FRANEAN1_RS35175	8595572..8596594	-	Frankia_sp__EAN1pec	NC_009921.1	WP_020464442_1		cd06288	PBP1_sucrose_transcription_regulator	ligand-binding domain of DNA-binding regulatory proteins specific to sucrose that are members of the LacI-GalR family of bacterial transcription repressors. This group includes the ligand-binding domain of DNA-binding regulatory proteins specific to sucrose that are members of the LacI-GalR family of bacterial transcription repressors. The LacI-GalR family repressors are composed of two functiona…	Prot_1_4321	1
FRANEAN1_RS35180	8597399..8598604	+	Frankia_sp__EAN1pec	NC_009921.1	WP_020464443_1					Prot_4_261	8
FRANEAN1_RS35185	8598625..8601081	+	Frankia_sp__EAN1pec	NC_009921.1	WP_020464444_1		cd18622	GH32_Inu-like	glycoside hydrolase family 32 protein such as Aspergillus ficuum endo-inulinase (Inu2). This subfamily of glycosyl hydrolase family GH32 includes endo-inulinase (inu2, EC 3.2.1.7), exo-inulinase (Inu1, EC 3.2.1.80), invertase (EC 3.2.1.26), and levan fructotransferase (LftA, EC 4.2.2.16), among others. These enzymes cleave sucrose into fructose and glucose via beta-fructofuranosidase activity, pr…	Prot_1_4763	1
FRANEAN1_RS35190	8601130..8602725	-	Frankia_sp__EAN1pec	NC_009921.1	WP_020464445_1		pfam03050	DDE_Tnp_IS66	Transposase IS66 family. Transposase proteins are necessary for efficient DNA transposition. This family includes IS66 from Agrobacterium tumefaciens.	Prot_1_1304	1
FRANEAN1_RS35195	8603053..8604372	+	Frankia_sp__EAN1pec	NC_009921.1	WP_020464446_1		cd13585	PBP2_TMBP_like	The periplasmic-binding component of ABC transport systems specific for trehalose/maltose and similar oligosaccharides; possess type 2 periplasmic binding fold. This family includes the periplasmic trehalose/maltose-binding component of an ABC transport system and related proteins from archaea and bacteria. Members of this group belong to the type 2 periplasmic-binding fold superfamily. PBP2 is c…	Prot_1_1530	1
FRANEAN1_RS35200	8604455..8605342	+	Frankia_sp__EAN1pec	NC_009921.1	WP_041256909_1		COG1175	UgpA	ABC-type sugar transport system, permease component [Carbohydrate transport and metabolism].	Prot_3_397	7
FRANEAN1_RS35205	8605339..8606178	+	Frankia_sp__EAN1pec	NC_009921.1	WP_020464448_1		COG0395	UgpE	ABC-type glycerol-3-phosphate transport system, permease component [Carbohydrate transport and metabolism].	Prot_1_2128	1
FRANEAN1_RS35210	8606294..8607415	+	Frankia_sp__EAN1pec	NC_009921.1	WP_020464449_1	+	pfam11175	DUF2961	Protein of unknown function (DUF2961). This family of proteins has no known function.	Prot_3_343	3
FRANEAN1_RS35215	8607486..8608538	+	Frankia_sp__EAN1pec	NC_009921.1	WP_020464450_1		cd06288	PBP1_sucrose_transcription_regulator	ligand-binding domain of DNA-binding regulatory proteins specific to sucrose that are members of the LacI-GalR family of bacterial transcription repressors. This group includes the ligand-binding domain of DNA-binding regulatory proteins specific to sucrose that are members of the LacI-GalR family of bacterial transcription repressors. The LacI-GalR family repressors are composed of two functiona…	Prot_2_500	2
FRANEAN1_RS35220	8608574..8609617	+	Frankia_sp__EAN1pec	NC_009921.1	WP_020464451_1		cd18609	GH32-like	Glycosyl hydrolase family 32 family protein. The GH32 family contains glycosyl hydrolase family GH32 proteins that cleave sucrose into fructose and glucose via beta-fructofuranosidase activity, producing invert sugar that is a mixture of dextrorotatory D-glucose and levorotatory D-fructose, thus named invertase (EC 3.2.1.26). This family also contains other fructofuranosidases such as inulinase (…	Prot_1_3783	1
FRANEAN1_RS40140	8609711..8610160	-	Frankia_sp__EAN1pec	NC_009921.1	WP_020464452_1		pfam13683	rve_3	Integrase core domain.	Prot_1_4367	1
FRANEAN1_RS40150	8610227..8610535	-	Frankia_sp__EAN1pec	NC_009921.1	WP_020464453_1		pfam13276	HTH_21	HTH-like domain. This domain contains a predicted helix-turn-helix suggesting a DNA-binding function.	Prot_1_3747	1
FRANEAN1_RS35230	8612042..8612860	+	Frankia_sp__EAN1pec	NC_009921.1	WP_020464454_1		COG0169	AroE	Shikimate 5-dehydrogenase [Amino acid transport and metabolism].	Prot_1_4618	1
FRANEAN1_RS35235	8613325..8613807	+	Frankia_sp__EAN1pec	NC_009921.1	WP_020464455_1		pfam13408	Zn_ribbon_recom	Recombinase zinc beta ribbon domain. This short bacterial protein contains a zinc ribbon domain that is likely to be DNA-binding. This domain is found in site specific recombinase proteins. This family appears most closely related to pfam04606.	Prot_1_4910	1
FRANEAN1_RS35245	8614358..8616565	-	Frankia_sp__EAN1pec	NC_009921.1	WP_049795846_1		pfam13385	Laminin_G_3	Concanavalin A-like lectin/glucanases superfamily. This domain belongs to the Concanavalin A-like lectin/glucanases superfamily.	Prot_1_4410	1
FRANEAN1_RS35250	8616628..8616987	-	Frankia_sp__EAN1pec	NC_009921.1	WP_020464457_1					Prot_1_4255	1
FRANEAN1_RS35255	8617488..8617976	-	Frankia_sp__EAN1pec	NC_009921.1	WP_020464458_1					Prot_1_1515	1
FRANEAN1_RS37680	8618697..8620721	+	Frankia_sp__EAN1pec	NC_009921.1	WP_083788430_1		pfam04471	Mrr_cat	Restriction endonuclease. Prokaryotic family found in type II restriction enzymes containing the hallmark (D/E)-(D/E)XK active site. Presence of catalytic residues implicates this region in the enzymatic cleavage of DNA.	Prot_1_4107	1
===	CMAQ_RS01205		Caldivirga_maquilingensis_IC_167	NC_009954.1							470
CMAQ_RS10325	260582..260944	+	Caldivirga_maquilingensis_IC_167	NC_009954.1	WP_052290676_1					Prot_1_4433	1
CMAQ_RS01160	261072..261287	+	Caldivirga_maquilingensis_IC_167	NC_009954.1	WP_012185294_1					Prot_1_2688	1
CMAQ_RS01165	261490..262179	+	Caldivirga_maquilingensis_IC_167	NC_009954.1	WP_012185295_1		COG3413	COG3413	Predicted DNA binding protein, contains HTH domain [General function prediction only].	Prot_1_2300	1
CMAQ_RS01170	262279..262734	+	Caldivirga_maquilingensis_IC_167	NC_009954.1	WP_012185296_1		cd03017	PRX_BCP	Peroxiredoxin (PRX) family, Bacterioferritin comigratory protein (BCP) subfamily; composed of thioredoxin-dependent thiol peroxidases, widely expressed in pathogenic bacteria, that protect cells against toxicity from reactive oxygen species by reducing and detoxifying hydroperoxides. The protein was named BCP based on its electrophoretic mobility before its function was known. BCP shows substrate…	Prot_1_1826	1
CMAQ_RS01175	262773..264080	-	Caldivirga_maquilingensis_IC_167	NC_009954.1	WP_012185297_1		cd00578	L-fuc_L-ara-isomerases	L-fucose isomerase (FucIase) and L-arabinose isomerase (AI) family; composed of FucIase, AI and similar proteins. FucIase converts L-fucose, an aldohexose, to its ketose form, which prepares it for aldol cleavage (similar to the isomerization of glucose in glycolysis). L-fucose (or 6-deoxy-L-galactose) is found in various oligo- and polysaccharides in mammals, bacteria and plants. AI catalyzes th…	Prot_1_2507	1
CMAQ_RS01180	264395..265783	-	Caldivirga_maquilingensis_IC_167	NC_009954.1	WP_012185298_1		COG5434	Pgu1	Polygalacturonase [Carbohydrate transport and metabolism].	Prot_1_2978	1
CMAQ_RS01185	265877..266059	+	Caldivirga_maquilingensis_IC_167	NC_009954.1	WP_048062594_1					Prot_1_1704	1
CMAQ_RS01190	266040..267173	-	Caldivirga_maquilingensis_IC_167	NC_009954.1	WP_012185299_1		cd02811	IDI-2_FMN	Isopentenyl-diphosphate:dimethylallyl diphosphate isomerase type 2 (IDI-2) FMN-binding domain. Two types of IDIs have been characterized at present. The long known IDI-1 is only dependent on divalent metals for activity, whereas IDI-2 requires a metal, FMN and NADPH. IDI-2 catalyzes the interconversion of isopentenyl diphosphate (IPP) and dimethylallyl diphosphate (DMAPP) in the mevalonate pathwa…	Prot_1_2369	1
CMAQ_RS01195	267533..269896	-	Caldivirga_maquilingensis_IC_167	NC_009954.1	WP_012185300_1		cd08509	PBP2_TmCBP_oligosaccharides_like	The substrate binding domain of a cellulose-binding protein from Thermotoga maritima contains the type 2 periplasmic binding fold. This family represents the substrate-binding domain of a cellulose-binding protein from the hyperthermophilic bacterium Thermotoga maritima (TmCBP) and its closest related proteins. TmCBP binds a variety of lengths of beta-1,4-linked glucose oligomers, ranging from tw…	Prot_1_4137	1
CMAQ_RS01200	270030..271133	-	Caldivirga_maquilingensis_IC_167	NC_009954.1	WP_012185301_1					Prot_1_4854	1
CMAQ_RS01205	271385..272365	-	Caldivirga_maquilingensis_IC_167	NC_009954.1	WP_012185302_1	+	pfam11175	DUF2961	Protein of unknown function (DUF2961). This family of proteins has no known function.	Prot_1_987	1
CMAQ_RS01210	272583..272789	+	Caldivirga_maquilingensis_IC_167	NC_009954.1	WP_012185303_1					Prot_1_1565	1
CMAQ_RS01215	273001..274353	-	Caldivirga_maquilingensis_IC_167	NC_009954.1	WP_048062595_1		cd16033	sulfatase_like	uncharacterized sulfatase subfamily. Sulfatases catalyze the hydrolysis of sulfate esters from wide range of substrates, including steroids, carbohydrates and proteins. Sulfate esters may be formed from various alcohols and amines. The biological roles of sulfatase includes the cycling of sulfur in the environment, in the degradation of sulfated glycosaminoglycans and glycolipids in the lysosome,…	Prot_1_4706	1
CMAQ_RS01220	274354..274665	-	Caldivirga_maquilingensis_IC_167	NC_009954.1	WP_048062596_1					Prot_1_3320	1
CMAQ_RS01225	274833..275483	+	Caldivirga_maquilingensis_IC_167	NC_009954.1	WP_048062597_1					Prot_1_3504	1
CMAQ_RS01230	275624..276364	+	Caldivirga_maquilingensis_IC_167	NC_009954.1	WP_012185308_1		COG1637	NucS	Endonuclease NucS, RecB family [Replication, recombination and repair].	Prot_1_1311	1
CMAQ_RS01235	276658..277533	+	Caldivirga_maquilingensis_IC_167	NC_009954.1	WP_012185309_1		pfam08450	SGL	SMP-30/Gluconolaconase/LRE-like region. This family describes a region that is found in proteins expressed by a variety of eukaryotic and prokaryotic species. These proteins include various enzymes, such as senescence marker protein 30 (SMP-30), gluconolactonase and luciferin-regenerating enzyme (LRE). SMP-30 is known to hydrolyze diisopropyl phosphorofluoridate in the liver, and has been noted a…	Prot_1_1872	1
CMAQ_RS01240	277537..277755	-	Caldivirga_maquilingensis_IC_167	NC_009954.1	WP_012185310_1		COG1996	RPC10	DNA-directed RNA polymerase, subunit RPC12/RpoP, contains C4-type Zn-finger [Transcription].	Prot_1_2260	1
CMAQ_RS01245	277850..278485	+	Caldivirga_maquilingensis_IC_167	NC_009954.1	WP_048062598_1					Prot_1_4907	1
CMAQ_RS01250	278548..279462	+	Caldivirga_maquilingensis_IC_167	NC_009954.1	WP_012185312_1		COG2423	OCDMu	Ornithine cyclodeaminase/archaeal alanine dehydrogenase, mu-crystallin family [Amino acid transport and metabolism].	Prot_1_2787	1
CMAQ_RS01255	279520..280032	+	Caldivirga_maquilingensis_IC_167	NC_009954.1	WP_048062599_1		pfam03883	H2O2_YaaD	Peroxide stress protein YaaA. YaaA is a key element of the stress response to H2O2. It acts by reducing the level of intracellular iron levels after peroxide stress, thereby attenuating the Fenton reaction and the DNA damage that this would cause. The molecular mechanism of action is not known.	Prot_1_3091	1
===	DOLE_RS04920		Desulfococcus_oleovorans_Hxd3	NC_009943.1							470
DOLE_RS04870	1103218..1103610	-	Desulfococcus_oleovorans_Hxd3	NC_009943.1	WP_012174373_1		pfam00380	Ribosomal_S9	Ribosomal protein S9/S16. This family includes small ribosomal subunit S9 from prokaryotes and S16 from eukaryotes.	Prot_1_3685	1
DOLE_RS04875	1103629..1104066	-	Desulfococcus_oleovorans_Hxd3	NC_009943.1	WP_012174374_1		pfam00572	Ribosomal_L13	Ribosomal protein L13.	Prot_2_668	2
DOLE_RS04880	1104138..1104425	-	Desulfococcus_oleovorans_Hxd3	NC_009943.1	WP_041280361_1					Prot_1_3199	1
DOLE_RS04885	1104550..1105617	-	Desulfococcus_oleovorans_Hxd3	NC_009943.1	WP_012174376_1					Prot_1_3289	1
DOLE_RS04890	1105709..1106953	-	Desulfococcus_oleovorans_Hxd3	NC_009943.1	WP_012174377_1		COG1075	EstA	Triacylglycerol esterase/lipase EstA, alpha/beta hydrolase fold [Lipid transport and metabolism].	Prot_1_3731	1
DOLE_RS04895	1107407..1109122	+	Desulfococcus_oleovorans_Hxd3	NC_009943.1	WP_012174379_1		COG2207	AraC	AraC-type DNA-binding domain and AraC-containing proteins [Transcription].	Prot_1_2156	1
DOLE_RS17890	1109151..1109312	-	Desulfococcus_oleovorans_Hxd3	NC_009943.1	WP_012174380_1		COG0401	YqaE	Uncharacterized membrane protein YqaE, homolog of Blt101, UPF0057 family [Function unknown].	Prot_1_2601	1
DOLE_RS04905	1109447..1110673	-	Desulfococcus_oleovorans_Hxd3	NC_009943.1	WP_012174381_1		pfam03448	MgtE_N	MgtE intracellular N domain. This domain is found at the N-terminus of eubacterial magnesium transporters of the MgtE family pfam01769. This domain is an intracellular domain that has an alpha-helical structure. The crystal structure of the MgtE transporter shows two of 5 magnesium ions are in the interface between the N domain and the CBS domains. In the absence of magnesium there is a large shi…	Prot_1_984	1
DOLE_RS04910	1110827..1111879	-	Desulfococcus_oleovorans_Hxd3	NC_009943.1	WP_012174382_1		COG0457	TPR	Tetratricopeptide (TPR) repeat [General function prediction only].	Prot_1_1464	1
DOLE_RS04915	1112246..1115374	+	Desulfococcus_oleovorans_Hxd3	NC_009943.1	WP_041280362_1		pfam05359	DUF748	Domain of Unknown Function (DUF748).	Prot_1_3632	1
DOLE_RS04920	1115331..1117286	+	Desulfococcus_oleovorans_Hxd3	NC_009943.1	WP_083766523_1	+	pfam11175	DUF2961	Protein of unknown function (DUF2961). This family of proteins has no known function.	Prot_1_1050	1
DOLE_RS04925	1117401..1119272	-	Desulfococcus_oleovorans_Hxd3	NC_009943.1	WP_012174385_1		COG0445	MnmG	tRNA U34 5-carboxymethylaminomethyl modifying enzyme MnmG/GidA [Translation, ribosomal structure and biogenesis].	Prot_1_3217	1
DOLE_RS04930	1119440..1120360	+	Desulfococcus_oleovorans_Hxd3	NC_009943.1	WP_012174386_1		pfam02588	YitT_membrane	Uncharacterized 5xTM membrane BCR, YitT family COG1284. This is probably a bacterial ABC transporter permease (personal obs:Yeats C).	Prot_1_4554	1
DOLE_RS04945	1122177..1123451	-	Desulfococcus_oleovorans_Hxd3	NC_009943.1	WP_012174389_1		COG0160	GabT	4-aminobutyrate aminotransferase or related aminotransferase [Amino acid transport and metabolism].	Prot_1_1958	1
DOLE_RS04950	1123656..1124162	-	Desulfococcus_oleovorans_Hxd3	NC_009943.1	WP_012174390_1		pfam00583	Acetyltransf_1	Acetyltransferase (GNAT) family. This family contains proteins with N-acetyltransferase functions such as Elp3-related proteins.	Prot_1_3902	1
DOLE_RS04955	1124163..1125095	-	Desulfococcus_oleovorans_Hxd3	NC_009943.1	WP_012174391_1		cd13645	PBP2_HuPBGD_like	Human porphobilinogen deaminase possess type 2 periplasmic binding protein fold. Hydroxymethylbilane synthase (HMBS), also known as porphobilinogen deaminase (PBGD), is an intermediate enzyme in the biosynthetic pathway of tetrapyrrolic ring systems, such as heme, chlorophyll, and vitamin B12. HMBS catalyzes the conversion of porphobilinogen (PBG) into hydroxymethylbilane (HMB). This subfamily in…	Prot_1_3626	1
DOLE_RS04960	1125894..1126829	+	Desulfococcus_oleovorans_Hxd3	NC_009943.1	WP_012174392_1		COG1242	YhcC	Radical SAM superfamily enzyme [General function prediction only].	Prot_1_3195	1
DOLE_RS04965	1126875..1127087	-	Desulfococcus_oleovorans_Hxd3	NC_009943.1	WP_012174393_1		pfam07311	Dodecin	Dodecin. Dodecin is a flavin-binding protein,found in several bacteria and few archaea and represents a stand-alone version of the SHS2 domain. It most closely resembles the SHS2 domains of FtsA and Rpb7p, and represents a single domain small-molecule binding form.	Prot_1_1287	1
DOLE_RS04970	1127492..1129021	+	Desulfococcus_oleovorans_Hxd3	NC_009943.1	WP_012174394_1		COG0519	GuaA2	GMP synthase, PP-ATPase domain/subunit [Nucleotide transport and metabolism].	Prot_1_2625	1
DOLE_RS04975	1129028..1129819	+	Desulfococcus_oleovorans_Hxd3	NC_009943.1	WP_012174395_1		pfam04111	APG6	Autophagy protein Apg6. In yeast, 15 Apg proteins coordinate the formation of autophagosomes. Autophagy is a bulk degradation process induced by starvation in eukaryotic cells. Apg6/Vps30p has two distinct functions in the autophagic process, either associated with the membrane or in a retrieval step of the carboxypeptidase Y sorting pathway.	Prot_1_4453	1
DOLE_RS04980	1129879..1130625	-	Desulfococcus_oleovorans_Hxd3	NC_009943.1	WP_012174396_1		cd02517	CMP-KDO-Synthetase	CMP-KDO synthetase catalyzes the activation of KDO which is an essential component of the lipopolysaccharide. CMP-KDO Synthetase: 3-Deoxy-D-manno-octulosonate cytidylyltransferase (CMP-KDO synthetase) catalyzes the conversion of CTP and 3-deoxy-D-manno-octulosonate into CMP-3-deoxy-D-manno-octulosonate (CMP-KDO) and pyrophosphate. KDO is an essential component of the lipopolysaccharide found in t…	Prot_1_1688	1
===	OTER_RS16880		Opitutus_terrae_PB90_1	NC_010571.1							470
OTER_RS16825	4349653..4350357	-	Opitutus_terrae_PB90_1	NC_010571.1	WP_012376133_1		COG0811	TolQ	Biopolymer transport protein ExbB/TolQ [Intracellular trafficking, secretion, and vesicular transport].	Prot_1_1652	1
OTER_RS16830	4350483..4351595	+	Opitutus_terrae_PB90_1	NC_010571.1	WP_012376134_1		cd01168	adenosine_kinase	Adenosine kinase (AK) catalyzes the phosphorylation of ribofuranosyl-containing nucleoside analogues at the 5'-hydroxyl using ATP or GTP as the phosphate donor.The physiological function of AK is associated with the regulation of extracellular adenosine levels and the preservation of intracellular adenylate pools. Adenosine kinase is involved in the purine salvage pathway.	Prot_1_1748	1
OTER_RS16835	4351614..4352264	+	Opitutus_terrae_PB90_1	NC_010571.1	WP_012376135_1		cd01672	TMPK	Thymidine monophosphate kinase (TMPK), also known as thymidylate kinase, catalyzes the phosphorylation of thymidine monophosphate (TMP) to thymidine diphosphate (TDP) utilizing ATP as its preferred phophoryl donor. TMPK represents the rate-limiting step in either de novo or salvage biosynthesis of thymidine triphosphate (TTP).	Prot_1_2106	1
OTER_RS16840	4352422..4353384	+	Opitutus_terrae_PB90_1	NC_010571.1	WP_012376136_1		pfam13177	DNA_pol3_delta2	DNA polymerase III, delta subunit. DNA polymerase III, delta subunit (EC 2.7.7.7) is required for, along with delta' subunit, the assembly of the processivity factor beta(2) onto primed DNA in the DNA polymerase III holoenzyme-catalyzed reaction. The delta subunit is also known as HolA.	Prot_1_2925	1
OTER_RS16850	4354030..4354692	+	Opitutus_terrae_PB90_1	NC_010571.1	WP_012376137_1					Prot_1_3242	1
OTER_RS16855	4354814..4356619	-	Opitutus_terrae_PB90_1	NC_010571.1	WP_012376138_1		COG3387	SGA1	Glucoamylase (glucan-1,4-alpha-glucosidase), GH15 family [Carbohydrate transport and metabolism].	Prot_1_3052	1
OTER_RS16860	4356850..4357545	+	Opitutus_terrae_PB90_1	NC_010571.1	WP_012376139_1					Prot_1_3464	1
OTER_RS16865	4357752..4358693	-	Opitutus_terrae_PB90_1	NC_010571.1	WP_012376140_1		cd06310	PBP1_ABC_sugar_binding-like	monosaccharide ABC transporter substrate-binding protein such as CUT2. Periplasmic sugar-binding domain of uncharacterized ABC-type transport systems that share homology with a family of pentose/hexose sugar-binding proteins of the type 1 periplasmic binding protein superfamily, which consists of two domains connected by a three-stranded hinge. The substrate specificity of this group is not known…	Prot_1_1128	1
OTER_RS16870	4358767..4360203	-	Opitutus_terrae_PB90_1	NC_010571.1	WP_012376141_1		COG5434	Pgu1	Polygalacturonase [Carbohydrate transport and metabolism].	Prot_1_1455	1
OTER_RS16875	4360230..4361408	-	Opitutus_terrae_PB90_1	NC_010571.1	WP_052300410_1		COG0642	BaeS	Signal transduction histidine kinase [Signal transduction mechanisms].	Prot_1_1608	1
OTER_RS16880	4361649..4362839	-	Opitutus_terrae_PB90_1	NC_010571.1	WP_012376143_1	+	pfam11175	DUF2961	Protein of unknown function (DUF2961). This family of proteins has no known function.	Prot_8_82	9
OTER_RS16885	4362911..4364068	-	Opitutus_terrae_PB90_1	NC_010571.1	WP_012376144_1		cd07197	nitrilase	Nitrilase superfamily, including nitrile- or amide-hydrolyzing enzymes and amide-condensing enzymes. This superfamily (also known as the C-N hydrolase superfamily) contains hydrolases that break carbon-nitrogen bonds; it includes nitrilases, cyanide dihydratases, aliphatic amidases, N-terminal amidases, beta-ureidopropionases, biotinidases, pantotheinase, N-carbamyl-D-amino acid amidohydrolases, …	Prot_1_2837	1
OTER_RS16890	4364138..4364773	-	Opitutus_terrae_PB90_1	NC_010571.1	WP_083767765_1		COG3795	COG3795	Uncharacterized conserved protein [Function unknown].	Prot_1_1483	1
OTER_RS16895	4364766..4365260	+	Opitutus_terrae_PB90_1	NC_010571.1	WP_012376146_1		cd07246	VOC_like	uncharacterized subfamily of vicinal oxygen chelate (VOC) family. The vicinal oxygen chelate (VOC) superfamily is composed of structurally related proteins with paired beta.alpha.beta.beta.beta motifs that provide a metal coordination environment with two or three open or readily accessible coordination sites to promote direct electrophilic participation of the metal ion in catalysis. VOC domain …	Prot_1_1653	1
OTER_RS16900	4365536..4367263	+	Opitutus_terrae_PB90_1	NC_010571.1	WP_012376147_1		cd09173	PLDc_Nuc_like_unchar1_2	Putative catalytic domain, repeat 2, of uncharacterized hypothetical proteins similar to Nuc, an endonuclease from Salmonella typhimurium. Putative catalytic domain, repeat 2, of uncharacterized hypothetical proteins, which show high sequence homology to the endonuclease from Salmonella typhimurium and vertebrate phospholipase D6. Nuc and PLD6 belong to the phospholipase D (PLD) superfamily. They…	Prot_1_1119	1
OTER_RS16905	4367402..4367902	+	Opitutus_terrae_PB90_1	NC_010571.1	WP_052300411_1		pfam02371	Transposase_20	Transposase IS116/IS110/IS902 family. Transposases are needed for efficient transposition of the insertion sequence or transposon DNA. This family includes transposases for IS116, IS110 and IS902. This region is often found with pfam01548. The exact function of this region is uncertain. This family contains a HHH motif suggesting a DNA-binding function.	Prot_1_2801	1
OTER_RS16910	4368049..4368609	-	Opitutus_terrae_PB90_1	NC_010571.1	WP_044891837_1					Prot_1_2806	1
OTER_RS16915	4368602..4369153	-	Opitutus_terrae_PB90_1	NC_010571.1	WP_012376148_1					Prot_1_1243	1
OTER_RS16920	4370316..4371221	+	Opitutus_terrae_PB90_1	NC_010571.1	WP_012376149_1					Prot_1_4707	1
OTER_RS16925	4371312..4371560	-	Opitutus_terrae_PB90_1	NC_010571.1	WP_012376150_1					Prot_1_4343	1
OTER_RS16930	4371603..4372262	-	Opitutus_terrae_PB90_1	NC_010571.1	WP_083767766_1		pfam07617	DUF1579	Protein of unknown function (DUF1579). A family of paralogous hypothetical proteins identified in Rhodopirellula baltica that also has members in Gloeobacter violaceus, Sinorhizobium meliloti and Agrobacterium tumefaciens.	Prot_1_4360	1
===	OTER_RS22805		Opitutus_terrae_PB90_1	NC_010571.1							470
OTER_RS22755	5799931..5800944	-	Opitutus_terrae_PB90_1	NC_010571.1	WP_012377295_1		cd02197	HypE	HypE (Hydrogenase expression/formation protein). HypE is involved in Ni-Fe hydrogenase biosynthesis. HypE dehydrates its own carbamoyl moiety in an ATP-dependent process to yield the enzyme thiocyanate. The N-terminal domain of HypE is related to the ATP-binding domains of the AIR synthases, selenophosphate synthetase (SelD), and FGAM synthase and is thought to bind ATP.	Prot_1_3773	1
OTER_RS22760	5801054..5801752	-	Opitutus_terrae_PB90_1	NC_010571.1	WP_052300467_1					Prot_1_2538	1
OTER_RS25500	5801839..5802267	+	Opitutus_terrae_PB90_1	NC_010571.1	WP_083767828_1		pfam01155	HypA	Hydrogenase/urease nickel incorporation, metallochaperone, hypA. HypA is a metallochaperone that binds nickel to bring it safely to its target. The targets for Hypa are the nickel-containing enzymes [Ni,Fe]-hydrogenase and urease. The nickel coordinates with four nitrogens within the protein. The four conserved cysteines towards the C-terminus bind one zinc moiety probably to stabilize the protei…	Prot_1_4922	1
OTER_RS22770	5802273..5803028	+	Opitutus_terrae_PB90_1	NC_010571.1	WP_012377298_1		cd05390	HypB	nickel incorporation protein HypB. HypB is one of numerous accessory proteins required for the maturation of nickel-dependent hydrogenases, like carbon monoxide dehydrogenase or urease. HypB is a GTP-binding protein and has GTP hyrolase activity. It forms homodimer and is capable of binding two nickel ions and two zinc ions. The active site is located on the dimer interface. Energy from hydrolysi…	Prot_1_2164	1
OTER_RS22775	5803064..5805430	+	Opitutus_terrae_PB90_1	NC_010571.1	WP_012377299_1		COG0068	HypF	Hydrogenase maturation factor HypF (carbamoyltransferase) [Posttranslational modification, protein turnover, chaperones].	Prot_1_1454	1
OTER_RS22780	5805455..5806555	-	Opitutus_terrae_PB90_1	NC_010571.1	WP_083767829_1		pfam00150	Cellulase	Cellulase (glycosyl hydrolase family 5).	Prot_1_3265	1
OTER_RS22785	5806544..5807812	+	Opitutus_terrae_PB90_1	NC_010571.1	WP_012377301_1		COG2819	YbbA	Predicted hydrolase of the alpha/beta superfamily [General function prediction only].	Prot_1_1298	1
OTER_RS22790	5807946..5809355	-	Opitutus_terrae_PB90_1	NC_010571.1	WP_083767830_1		COG0673	MviM	Predicted dehydrogenase [General function prediction only].	Prot_1_3789	1
OTER_RS22795	5809682..5810248	-	Opitutus_terrae_PB90_1	NC_010571.1	WP_052300470_1					Prot_1_4151	1
OTER_RS22800	5810504..5812024	-	Opitutus_terrae_PB90_1	NC_010571.1	WP_012377304_1		COG1233	COG1233	Phytoene dehydrogenase-related protein [Secondary metabolites biosynthesis, transport and catabolism].	Prot_1_4613	1
OTER_RS22805	5812179..5813819	-	Opitutus_terrae_PB90_1	NC_010571.1	WP_083767831_1	+	pfam11175	DUF2961	Protein of unknown function (DUF2961). This family of proteins has no known function.	Prot_1_2527	1
OTER_RS22810	5814045..5815583	+	Opitutus_terrae_PB90_1	NC_010571.1	WP_012377306_1		cd05271	NDUFA9_like_SDR_a	NADH dehydrogenase (ubiquinone) 1 alpha subcomplex, subunit 9, 39 kDa, (NDUFA9) -like, atypical (a) SDRs. This subgroup of extended SDR-like proteins are atypical SDRs. They have a glycine-rich NAD(P)-binding motif similar to the typical SDRs, GXXGXXG, and have the YXXXK active site motif (though not the other residues of the SDR tetrad). Members identified include NDUFA9 (mitochondrial) and puta…	Prot_1_1614	1
OTER_RS22815	5815709..5816743	+	Opitutus_terrae_PB90_1	NC_010571.1	WP_012377307_1		pfam12852	Cupin_6	Cupin. This is a family of bacterial and eukaryotic proteins that belong to the Cupin superfamily. Some of the proteins in this family are annotated as being members of the AraC family of transcription factors, in which case this domain corresponds to the ligand binding domain.	Prot_1_1043	1
OTER_RS22820	5816825..5818105	-	Opitutus_terrae_PB90_1	NC_010571.1	WP_083767832_1		cd03398	PAP2_haloperoxidase	PAP2, haloperoxidase_like subfamily. Haloperoxidases catalyze the oxidation of halides such as bromide or chloride by hydrogen peroxide, which results in subsequent halogenation of organic substrates, or halide-assisted disproportionation of hydrogen peroxide forming dioxygen. They are likely to participate in the biosynthesis of halogenated natural products, such as volatile halogenated hydrocar…	Prot_1_1168	1
OTER_RS22825	5818425..5819822	+	Opitutus_terrae_PB90_1	NC_010571.1	WP_012377309_1		COG2211	MelB	Na+/melibiose symporter or related transporter [Carbohydrate transport and metabolism].	Prot_1_4902	1
OTER_RS22830	5820028..5820795	-	Opitutus_terrae_PB90_1	NC_010571.1	WP_012377311_1		pfam06283	ThuA	Trehalose utilisation. This family consists of several bacterial ThuA like proteins. ThuA appears to be involved in utilisation of trehalose. The thuA and thuB genes form part of the trehalose/sucrose transport operon thuEFGKAB, which is located on the pSymB megaplasmid. The thuA and thuB genes are induced in vitro by trehalose but not by sucrose and the extent of its induction depends on the con…	Prot_1_4417	1
OTER_RS22835	5820984..5823932	-	Opitutus_terrae_PB90_1	NC_010571.1	WP_012377312_1		pfam12137	RapA_C	RNA polymerase recycling family C-terminal. This domain is found in bacteria. This domain is about 360 amino acids in length. This domain is found associated with pfam00271, pfam00176. The function of this domain is not known, but structurally it forms an alpha-beta fold in nature with a central beta-sheet flanked by helices and loops, the beta-sheet being mainly antiparallel and flanked by four …	Prot_1_3728	1
OTER_RS22840	5823941..5824645	+	Opitutus_terrae_PB90_1	NC_010571.1	WP_083767833_1		pfam00856	SET	SET domain. SET domains are protein lysine methyltransferase enzymes. SET domains appear to be protein-protein interaction domains. It has been demonstrated that SET domains mediate interactions with a family of proteins that display similarity with dual-specificity phosphatases (dsPTPases). A subset of SET domains have been called PR domains. These domains are divergent in sequence from other SE…	Prot_1_2502	1
OTER_RS22845	5824717..5825919	-	Opitutus_terrae_PB90_1	NC_010571.1	WP_012377314_1		pfam04024	PspC	PspC domain. This family includes Phage shock protein C (PspC) that is thought to be a transcriptional regulator. The presumed domain is 60 amino acid residues in length.	Prot_2_709	2
OTER_RS22850	5825931..5826257	-	Opitutus_terrae_PB90_1	NC_010571.1	WP_012377315_1		COG1695	PadR	DNA-binding transcriptional regulator, PadR family [Transcription].	Prot_1_2760	1
OTER_RS22855	5826447..5828195	-	Opitutus_terrae_PB90_1	NC_010571.1	WP_012377316_1		pfam05960	DUF885	Bacterial protein of unknown function (DUF885). This family consists of several hypothetical bacterial proteins several of which are putative membrane proteins.	Prot_1_2331	1
===	BLON_RS00250		Bifidobacterium_longum_sub_infantis_ATCC_15697_JCM_1222_DSM_20088	NC_011593.1							470
BLON_RS00190	37155..39071	+	Bifidobacterium_longum_sub_infantis_ATCC_15697_JCM_1222_DSM_20088	NC_011593.1	WP_012576490_1		COG0492	TrxB	Thioredoxin reductase [Posttranslational modification, protein turnover, chaperones].	Prot_14_24	29
BLON_RS00195	39188..40474	-	Bifidobacterium_longum_sub_infantis_ATCC_15697_JCM_1222_DSM_20088	NC_011593.1	WP_012576491_1		cd17353	MFS_OFA_like	Oxalate:formate antiporter (OFA) and similar proteins of the Major Facilitator Superfamily of transporters. This subfamily is composed of Oxalobacter formigenes oxalate:formate antiporter (OFA or OxlT) and similar proteins. O. formigenes, a commensal found in the gut of animals and humans, plays an important role in clearing dietary oxalate from the intestinal tract, which is carried out by OFA/O…	Prot_1_4659	3
BLON_RS00205	40920..41390	-	Bifidobacterium_longum_sub_infantis_ATCC_15697_JCM_1222_DSM_20088	NC_011593.1	WP_012576492_1		pfam13635	DUF4143	Domain of unknown function (DUF4143). This domain is almost always found C-terminal to an ATPase core family.	Prot_1_3060	3
BLON_RS00210	41450..42805	+	Bifidobacterium_longum_sub_infantis_ATCC_15697_JCM_1222_DSM_20088	NC_011593.1	WP_012576493_1		pfam00665	rve	Integrase core domain. Integrase mediates integration of a DNA copy of the viral genome into the host chromosome. Integrase is composed of three domains. The amino-terminal domain is a zinc binding domain pfam02022. This domain is the central catalytic domain. The carboxyl terminal domain that is a non-specific DNA binding domain pfam00552. The catalytic domain acts as an endonuclease when two nu…	Prot_1_3483	3
BLON_RS00215	42934..44142	+	Bifidobacterium_longum_sub_infantis_ATCC_15697_JCM_1222_DSM_20088	NC_011593.1	WP_041981601_1		pfam00872	Transposase_mut	Transposase, Mutator family.	Prot_3_393	5
BLON_RS00225	46375..46731	+	Bifidobacterium_longum_sub_infantis_ATCC_15697_JCM_1222_DSM_20088	NC_011593.1	WP_041981560_1					Prot_1_2889	2
BLON_RS00230	46950..48014	+	Bifidobacterium_longum_sub_infantis_ATCC_15697_JCM_1222_DSM_20088	NC_011593.1	WP_041981561_1		COG1609	PurR	DNA-binding transcriptional regulator, LacI/PurR family [Transcription].	Prot_13_31	16
BLON_RS00235	48263..49570	+	Bifidobacterium_longum_sub_infantis_ATCC_15697_JCM_1222_DSM_20088	NC_011593.1	WP_012576497_1		cd13585	PBP2_TMBP_like	The periplasmic-binding component of ABC transport systems specific for trehalose/maltose and similar oligosaccharides; possess type 2 periplasmic binding fold. This family includes the periplasmic trehalose/maltose-binding component of an ABC transport system and related proteins from archaea and bacteria. Members of this group belong to the type 2 periplasmic-binding fold superfamily. PBP2 is c…	Prot_9_60	14
BLON_RS00240	49734..50672	+	Bifidobacterium_longum_sub_infantis_ATCC_15697_JCM_1222_DSM_20088	NC_011593.1	WP_014484463_1		COG1175	UgpA	ABC-type sugar transport system, permease component [Carbohydrate transport and metabolism].	Prot_11_47	20
BLON_RS00245	50742..51620	+	Bifidobacterium_longum_sub_infantis_ATCC_15697_JCM_1222_DSM_20088	NC_011593.1	WP_012576499_1		COG0395	UgpE	ABC-type glycerol-3-phosphate transport system, permease component [Carbohydrate transport and metabolism].	Prot_17_10	27
BLON_RS00250	51688..52818	+	Bifidobacterium_longum_sub_infantis_ATCC_15697_JCM_1222_DSM_20088	NC_011593.1	WP_041981603_1	+	pfam11175	DUF2961	Protein of unknown function (DUF2961). This family of proteins has no known function.	Prot_55_2	116
BLON_RS00255	53044..53886	-	Bifidobacterium_longum_sub_infantis_ATCC_15697_JCM_1222_DSM_20088	NC_011593.1	WP_012576501_1		COG0657	Aes	Acetyl esterase/lipase [Lipid transport and metabolism].	Prot_5_159	7
BLON_RS00260	53960..54244	-	Bifidobacterium_longum_sub_infantis_ATCC_15697_JCM_1222_DSM_20088	NC_011593.1	WP_014484465_1		pfam13333	rve_2	Integrase core domain.	Prot_1_3577	2
BLON_RS00270	54634..55857	-	Bifidobacterium_longum_sub_infantis_ATCC_15697_JCM_1222_DSM_20088	NC_011593.1	WP_012576502_1		COG1373	COG1373	Predicted ATPase, AAA+ superfamily [General function prediction only].	Prot_1_4132	3
BLON_RS00280	56928..58577	+	Bifidobacterium_longum_sub_infantis_ATCC_15697_JCM_1222_DSM_20088	NC_011593.1	WP_012576504_1		COG2865	COG2865	Predicted transcriptional regulator, contains HTH domain [Transcription].	Prot_1_4720	3
BLON_RS00285	58850..59038	+	Bifidobacterium_longum_sub_infantis_ATCC_15697_JCM_1222_DSM_20088	NC_011593.1	WP_014484468_1		cd03026	AhpF_NTD_C	TRX-GRX-like family, Alkyl hydroperoxide reductase F subunit (AhpF) N-terminal domain (NTD) subfamily, C-terminal TRX-fold subdomain; AhpF is a homodimeric flavoenzyme which catalyzes the NADH-dependent reduction of the peroxiredoxin AhpC, which then reduces hydrogen peroxide and organic hydroperoxides. AhpF contains an NTD containing two contiguous TRX-fold subdomains similar to Pyrococcus furio…	Prot_14_24	29
BLON_RS00290	59327..61039	+	Bifidobacterium_longum_sub_infantis_ATCC_15697_JCM_1222_DSM_20088	NC_011593.1	WP_012576505_1		cd00995	PBP2_NikA_DppA_OppA_like	The substrate-binding domain of an ABC-type nickel/oligopeptide-like import system contains the type 2 periplasmic binding fold. This family represents the periplasmic substrate-binding domain of nickel/dipeptide/oligopeptide transport systems, which function in the import of nickel and peptides, and other closely related proteins. The oligopeptide-binding protein OppA is a periplasmic component …	Prot_1_2982	3
BLON_RS00295	61198..62169	+	Bifidobacterium_longum_sub_infantis_ATCC_15697_JCM_1222_DSM_20088	NC_011593.1	WP_012576506_1		COG0601	DppB	ABC-type dipeptide/oligopeptide/nickel transport system, permease component [Amino acid transport and metabolism, Inorganic ion transport and metabolism].	Prot_1_4399	3
BLON_RS00300	62171..63118	+	Bifidobacterium_longum_sub_infantis_ATCC_15697_JCM_1222_DSM_20088	NC_011593.1	WP_012576507_1		COG1173	DppC	ABC-type dipeptide/oligopeptide/nickel transport system, permease component [Amino acid transport and metabolism, Inorganic ion transport and metabolism].	Prot_2_746	3
BLON_RS00305	63122..65041	+	Bifidobacterium_longum_sub_infantis_ATCC_15697_JCM_1222_DSM_20088	NC_011593.1	WP_012576508_1		COG1123	GsiA	ABC-type glutathione transport system ATPase component, contains duplicated ATPase domain [Posttranslational modification, protein turnover, chaperones].	Prot_1_3185	3
BLON_RS00310	65111..65614	+	Bifidobacterium_longum_sub_infantis_ATCC_15697_JCM_1222_DSM_20088	NC_011593.1	WP_077323713_1					Prot_1_4825	2
===	EUBREC_RS01290		Eubacterium_rectale_ATCC_33656	NC_012781.1							470
EUBREC_RS01230	260172..260753	+	Eubacterium_rectale_ATCC_33656	NC_012781.1	WP_012741196_1					Prot_1_1543	1
EUBREC_RS01240	261535..261954	+	Eubacterium_rectale_ATCC_33656	NC_012781.1	WP_012741199_1		pfam03479	DUF296	Domain of unknown function (DUF296). This putative domain is found in proteins that contain AT-hook motifs pfam02178, which strongly suggests a DNA-binding function for the proteins as a whole. There are three highly conserved histidine residues, eg at 117, 119 and 133 in Reut_B5223, which should be a structurally conserved metal-binding unit, based on structural comparison with known metal-bindi…	Prot_1_996	1
EUBREC_RS01250	262618..263262	+	Eubacterium_rectale_ATCC_33656	NC_012781.1	WP_041253789_1		pfam06940	DUF1287	Domain of unknown function (DUF1287). This family consists of several hypothetical bacterial proteins of around 200 residues in length. The function of this family is unknown. This family is related to pfam00877.	Prot_1_4661	1
EUBREC_RS01255	263319..263531	+	Eubacterium_rectale_ATCC_33656	NC_012781.1	WP_015517695_1					Prot_1_3316	1
EUBREC_RS17255	263827..264177	-	Eubacterium_rectale_ATCC_33656	NC_012781.1	WP_095206518_1		COG1373	COG1373	Predicted ATPase, AAA+ superfamily [General function prediction only].	Prot_1_1574	1
EUBREC_RS01265	264217..265266	-	Eubacterium_rectale_ATCC_33656	NC_012781.1	WP_012741205_1		COG1609	PurR	DNA-binding transcriptional regulator, LacI/PurR family [Transcription].	Prot_2_621	2
EUBREC_RS01270	265575..267029	+	Eubacterium_rectale_ATCC_33656	NC_012781.1	WP_012741207_1		cd08995	GH32_EcAec43-like	Glycosyl hydrolase family 32, such as the putative glycoside hydrolase Escherichia coli Aec43 (FosGH2). This glycosyl hydrolase family 32 (GH32) subgroup includes Escherichia coli strain BEN2908 putative glycoside hydrolase Aec43 (FosGH2). GH32 enzymes cleave sucrose into fructose and glucose via beta-fructofuranosidase activity, producing invert sugar that is a mixture of dextrorotatory D-glucos…	Prot_2_636	2
EUBREC_RS01275	267031..268332	+	Eubacterium_rectale_ATCC_33656	NC_012781.1	WP_012741208_1		cd13585	PBP2_TMBP_like	The periplasmic-binding component of ABC transport systems specific for trehalose/maltose and similar oligosaccharides; possess type 2 periplasmic binding fold. This family includes the periplasmic trehalose/maltose-binding component of an ABC transport system and related proteins from archaea and bacteria. Members of this group belong to the type 2 periplasmic-binding fold superfamily. PBP2 is c…	Prot_6_147	6
EUBREC_RS01280	268397..269284	+	Eubacterium_rectale_ATCC_33656	NC_012781.1	WP_041253791_1		COG1175	UgpA	ABC-type sugar transport system, permease component [Carbohydrate transport and metabolism].	Prot_7_106	7
EUBREC_RS01285	269281..270108	+	Eubacterium_rectale_ATCC_33656	NC_012781.1	WP_012741210_1		COG0395	UgpE	ABC-type glycerol-3-phosphate transport system, permease component [Carbohydrate transport and metabolism].	Prot_7_89	7
EUBREC_RS01290	270138..271241	+	Eubacterium_rectale_ATCC_33656	NC_012781.1	WP_041253792_1	+	pfam11175	DUF2961	Protein of unknown function (DUF2961). This family of proteins has no known function.	Prot_55_2	116
EUBREC_RS01295	271831..272418	-	Eubacterium_rectale_ATCC_33656	NC_012781.1	WP_012741214_1		cd01046	Rubrerythrin_like	rubrerythrin-like, diiron-binding domain. Rubrerythrin-like domain, similar to rubrerythrin, a nonheme iron binding domain found in many air-sensitive bacteria and archaea, and member of a broad superfamily of ferritin-like diiron-carboxylate proteins. Rubrerythrin is thought to reduce hydrogen peroxide as part of an oxidative stress protection system. The rubrerythrin protein has two domains, a …	Prot_2_690	2
EUBREC_RS01300	272482..272868	-	Eubacterium_rectale_ATCC_33656	NC_012781.1	WP_015517705_1		cd07153	Fur_like	Ferric uptake regulator(Fur) and related metalloregulatory proteins; typically iron-dependent, DNA-binding repressors and activators. Ferric uptake regulator (Fur) and related metalloregulatory proteins are iron-dependent, DNA-binding repressors and activators mainly involved in iron metabolism. A general model for Fur repression under iron-rich conditions is that activated Fur (a dimer having on…	Prot_2_558	2
EUBREC_RS01305	273079..273840	+	Eubacterium_rectale_ATCC_33656	NC_012781.1	WP_012741216_1					Prot_1_4483	1
EUBREC_RS01310	273941..274723	+	Eubacterium_rectale_ATCC_33656	NC_012781.1	WP_012741217_1		cd17767	UP_EcUdp-like	uridine phosphorylases similar to Escherichia coli Udp and related phosphorylases. Uridine phosphorylase (UP) is specific for pyrimidines, and is involved in pyrimidine salvage and in the maintenance of uridine homeostasis. In addition to E. coli Udp, this subfamily includes Shewanella oneidensis MR-1 UP and Plasmodium falciparum purine nucleoside phosphorylase (PfPNP). PfPNP is an outlier in ter…	Prot_1_1699	1
EUBREC_RS01315	274701..275411	+	Eubacterium_rectale_ATCC_33656	NC_012781.1	WP_012741218_1		cd00959	DeoC	2-deoxyribose-5-phosphate aldolase (DERA) of the DeoC family. 2-deoxyribose-5-phosphate aldolase (DERA) of the DeoC family. DERA belongs to the class I aldolases and catalyzes a reversible aldol reaction between acetaldehyde and glyceraldehyde 3-phosphate to generate 2-deoxyribose 5-phosphate. DERA is unique in catalyzing the aldol reaction between two aldehydes, and its broad substrate specifici…	Prot_1_3290	1
EUBREC_RS01320	275447..275866	+	Eubacterium_rectale_ATCC_33656	NC_012781.1	WP_012741219_1		COG0295	Cdd	Cytidine deaminase [Nucleotide transport and metabolism].	Prot_1_3149	1
EUBREC_RS01325	275986..276972	+	Eubacterium_rectale_ATCC_33656	NC_012781.1	WP_041253794_1		cd01320	ADA	Adenosine deaminase (ADA) is a monomeric zinc dependent enzyme which catalyzes the irreversible hydrolytic deamination of both adenosine, as well as desoxyadenosine, to ammonia and inosine or desoxyinosine, respectively. ADA plays an important role in the purine pathway. Low, as well as high levels of ADA activity have been linked to several diseases.	Prot_1_3896	1
EUBREC_RS01330	277048..278235	+	Eubacterium_rectale_ATCC_33656	NC_012781.1	WP_012741221_1		cd16009	PPM	Bacterial phosphopentomutase. Bacterial phosphopentomutases (PPMs) are alkaline phosphatase superfamily members that interconvert alpha-D-ribose 5-phosphate (ribose 5-phosphate) and alpha-D-ribose 1-phosphate (ribose 1-phosphate). This reaction bridges glucose metabolism and RNA biosynthesis. PPM is a Mn(2+)-dependent enzyme and protein phosphorylation activates the enzyme.	Prot_1_4680	1
EUBREC_RS01335	278279..279112	+	Eubacterium_rectale_ATCC_33656	NC_012781.1	WP_012741222_1		cd09009	PNP-EcPNPII_like	purine nucleoside phosphorylases similar to human PNP and Escherichia coli PNP-II (XapA). Human PNP catalyzes the reversible phosphorolysis of the purine nucleosides and deoxynucleosides inosine, guanosine, deoxyinosine, and deoxyguanosine. Patients with PNP deficiency typically present with severe immunodeficiency, neurological dysfunction, and autoimmunity. Escherichia coli PNPII, product of th…	Prot_1_3971	1
EUBREC_RS01340	279188..279625	+	Eubacterium_rectale_ATCC_33656	NC_012781.1	WP_041253795_1		pfam16163	DUF4869	Domain of unknown function (DUF4869). This family consists of uncharacterized proteins around 150 residues in length. Its members are found in human gut Firmicutes and are also abundant in human gut metagenomics datasets. The function of this family is unknown.	Prot_1_2353	1
===	EUBREC_RS15670		Eubacterium_rectale_ATCC_33656	NC_012781.1							470
EUBREC_RS15615	3278711..3279574	+	Eubacterium_rectale_ATCC_33656	NC_012781.1	WP_012744233_1		pfam08843	AbiEii	Nucleotidyl transferase AbiEii toxin, Type IV TA system. This family was recently identified as belonging to the nucleotidyltransferase superfamily. AbiEii is the cognate toxin of the type IV toxin-antitoxin 'innate immunity' bacterial abortive infection (Abi) system that protects bacteria from the spread of a phage infection. The Abi system is activated upon infection with phage to abort the cel…	Prot_1_1848	1
EUBREC_RS15620	3279672..3280418	+	Eubacterium_rectale_ATCC_33656	NC_012781.1	WP_012744234_1		COG0745	OmpR	DNA-binding response regulator, OmpR family, contains REC and winged-helix (wHTH) domain [Signal transduction mechanisms, Transcription].	Prot_1_1422	1
EUBREC_RS15625	3280435..3280944	+	Eubacterium_rectale_ATCC_33656	NC_012781.1	WP_049757247_1		COG4767	VanZ	Glycopeptide antibiotics resistance protein [Defense mechanisms].	Prot_1_3458	1
EUBREC_RS15630	3280958..3282022	+	Eubacterium_rectale_ATCC_33656	NC_012781.1	WP_012744236_1		COG2205	KdpD	K+-sensing histidine kinase KdpD [Signal transduction mechanisms].	Prot_1_2847	1
EUBREC_RS15635	3282162..3283049	+	Eubacterium_rectale_ATCC_33656	NC_012781.1	WP_012744237_1		cd03264	ABC_drug_resistance_like	ABC-type multidrug transport system, ATPase component. The biological function of this family is not well characterized, but display ABC domains similar to members of ABCA subfamily. ABC transporters are a large family of proteins involved in the transport of a wide variety of different compounds, like sugars, ions, peptides, and more complex organic molecules. The nucleotide binding domain shows…	Prot_1_2387	1
EUBREC_RS15640	3283051..3284292	+	Eubacterium_rectale_ATCC_33656	NC_012781.1	WP_041254324_1					Prot_1_2251	1
EUBREC_RS15645	3284502..3284741	-	Eubacterium_rectale_ATCC_33656	NC_012781.1	WP_041254325_1					Prot_1_2892	1
EUBREC_RS15655	3286145..3286348	+	Eubacterium_rectale_ATCC_33656	NC_012781.1	WP_012744244_1		cd00093	HTH_XRE	Helix-turn-helix XRE-family like proteins. Prokaryotic DNA binding proteins belonging to the xenobiotic response element family of transcriptional regulators.	Prot_1_4188	1
EUBREC_RS15660	3286351..3286569	+	Eubacterium_rectale_ATCC_33656	NC_012781.1	WP_012744245_1					Prot_1_1095	1
EUBREC_RS15665	3286765..3287994	-	Eubacterium_rectale_ATCC_33656	NC_012781.1	WP_012744246_1		cd13585	PBP2_TMBP_like	The periplasmic-binding component of ABC transport systems specific for trehalose/maltose and similar oligosaccharides; possess type 2 periplasmic binding fold. This family includes the periplasmic trehalose/maltose-binding component of an ABC transport system and related proteins from archaea and bacteria. Members of this group belong to the type 2 periplasmic-binding fold superfamily. PBP2 is c…	Prot_3_379	3
EUBREC_RS15670	3288004..3289116	-	Eubacterium_rectale_ATCC_33656	NC_012781.1	WP_012744247_1	+	pfam11175	DUF2961	Protein of unknown function (DUF2961). This family of proteins has no known function.	Prot_55_2	116
EUBREC_RS15675	3289225..3290079	-	Eubacterium_rectale_ATCC_33656	NC_012781.1	WP_012744248_1		COG0395	UgpE	ABC-type glycerol-3-phosphate transport system, permease component [Carbohydrate transport and metabolism].	Prot_11_48	13
EUBREC_RS15680	3290091..3290948	-	Eubacterium_rectale_ATCC_33656	NC_012781.1	WP_012744249_1		COG1175	UgpA	ABC-type sugar transport system, permease component [Carbohydrate transport and metabolism].	Prot_12_33	13
EUBREC_RS15685	3291119..3292372	-	Eubacterium_rectale_ATCC_33656	NC_012781.1	WP_012744250_1		cd13585	PBP2_TMBP_like	The periplasmic-binding component of ABC transport systems specific for trehalose/maltose and similar oligosaccharides; possess type 2 periplasmic binding fold. This family includes the periplasmic trehalose/maltose-binding component of an ABC transport system and related proteins from archaea and bacteria. Members of this group belong to the type 2 periplasmic-binding fold superfamily. PBP2 is c…	Prot_6_112	6
EUBREC_RS15690	3292585..3294480	+	Eubacterium_rectale_ATCC_33656	NC_012781.1	WP_012744251_1		COG2972	YesM	Sensor histidine kinase YesM [Signal transduction mechanisms].	Prot_3_276	3
EUBREC_RS15695	3294455..3296059	+	Eubacterium_rectale_ATCC_33656	NC_012781.1	WP_041254329_1		COG4753	YesN	Two-component response regulator, YesN/AraC family, consists of REC and AraC-type DNA-binding domains [Signal transduction mechanisms, Transcription].	Prot_4_208	4
EUBREC_RS15700	3296153..3296359	-	Eubacterium_rectale_ATCC_33656	NC_012781.1	WP_012744253_1		COG2382	Fes	Enterochelin esterase or related enzyme [Inorganic ion transport and metabolism].	Prot_1_3168	1
EUBREC_RS15705	3296379..3296630	-	Eubacterium_rectale_ATCC_33656	NC_012781.1	WP_012744254_1					Prot_1_3633	1
EUBREC_RS17180	3296758..3296985	+	Eubacterium_rectale_ATCC_33656	NC_012781.1	WP_080515353_1		pfam03802	CitX	Apo-citrate lyase phosphoribosyl-dephospho-CoA transferase.	Prot_1_1520	1
EUBREC_RS15710	3297337..3298914	-	Eubacterium_rectale_ATCC_33656	NC_012781.1	WP_012744257_1		cd03770	SR_TndX_transposase	Serine Recombinase (SR) family, TndX-like transposase subfamily, catalytic domain; composed of large serine recombinases similar to Clostridium TndX and TnpX transposases. Serine recombinases catalyze site-specific recombination of DNA molecules by a concerted, four-strand cleavage and rejoining mechanism which involves a transient phosphoserine linkage between DNA and the enzyme. They are functi…	Prot_1_4036	1
EUBREC_RS15715	3298911..3300602	-	Eubacterium_rectale_ATCC_33656	NC_012781.1	WP_012744258_1		cd03770	SR_TndX_transposase	Serine Recombinase (SR) family, TndX-like transposase subfamily, catalytic domain; composed of large serine recombinases similar to Clostridium TndX and TnpX transposases. Serine recombinases catalyze site-specific recombination of DNA molecules by a concerted, four-strand cleavage and rejoining mechanism which involves a transient phosphoserine linkage between DNA and the enzyme. They are functi…	Prot_1_4504	1
===	ACHL_RS23170		Pseudarthrobacter_chlorophenolicus_A6	NC_011881.1							470
ACHL_RS23120	120592..121581	-	Pseudarthrobacter_chlorophenolicus_A6	NC_011881.1	WP_012623586_1		cd01167	bac_FRK	Fructokinases (FRKs) mainly from bacteria and plants are enzymes with high specificity for fructose, as are all FRKs, but they catalyzes the conversion of fructose to fructose-6-phosphate, which is an entry point into glycolysis via conversion into glucose-6-phosphate. This is in contrast to FRKs [or ketohexokinases (KHKs)] from mammalia and halophilic archaebacteria, which phosphorylate fructose…	Prot_2_569	2
ACHL_RS23125	121593..122942	-	Pseudarthrobacter_chlorophenolicus_A6	NC_011881.1	WP_012623587_1					Prot_1_1845	1
ACHL_RS23130	123062..124108	-	Pseudarthrobacter_chlorophenolicus_A6	NC_011881.1	WP_012623588_1		COG4158	COG4158	Predicted ABC-type sugar transport system, permease component [General function prediction only].	Prot_1_1237	1
ACHL_RS23135	124101..125660	-	Pseudarthrobacter_chlorophenolicus_A6	NC_011881.1	WP_012623589_1		COG1129	MglA	ABC-type sugar transport system, ATPase component [Carbohydrate transport and metabolism].	Prot_1_4656	1
ACHL_RS23140	125706..126665	-	Pseudarthrobacter_chlorophenolicus_A6	NC_011881.1	WP_012623590_1		cd06321	PBP1_ABC_sugar_binding-like	periplasmic sugar-binding domain of uncharacterized ABC-type transport systems. This group includes the periplasmic sugar-binding domain of uncharacterized ABC-type transport systems that share homology with a family of pentose/hexose sugar-binding proteins of the type 1 periplasmic binding protein superfamily, which consist of two domains connected by a three-stranded hinge. The substrate specif…	Prot_1_4797	1
ACHL_RS23145	127016..128071	-	Pseudarthrobacter_chlorophenolicus_A6	NC_011881.1	WP_012623591_1		COG1609	PurR	DNA-binding transcriptional regulator, LacI/PurR family [Transcription].	Prot_1_3501	1
ACHL_RS23150	128803..129831	+	Pseudarthrobacter_chlorophenolicus_A6	NC_011881.1	WP_043795324_1		cd06288	PBP1_sucrose_transcription_regulator	ligand-binding domain of DNA-binding regulatory proteins specific to sucrose that are members of the LacI-GalR family of bacterial transcription repressors. This group includes the ligand-binding domain of DNA-binding regulatory proteins specific to sucrose that are members of the LacI-GalR family of bacterial transcription repressors. The LacI-GalR family repressors are composed of two functiona…	Prot_6_118	6
ACHL_RS23155	129934..131247	+	Pseudarthrobacter_chlorophenolicus_A6	NC_011881.1	WP_012623593_1		cd14749	PBP2_XBP1_like	The periplasmic-binding component of ABC transport systems specific for xylo-oligosaccharides; possesses type 2 periplasmic binding fold. This group represents the periplasmic component of an ABC transport system XBP1 that shows preference for xylo-oligosaccharides in the order of xylotriose > xylobiose > xylotetraose. Members of this group belong to the type 2 periplasmic-binding fold superfamil…	Prot_6_120	6
ACHL_RS23160	131332..132237	+	Pseudarthrobacter_chlorophenolicus_A6	NC_011881.1	WP_012623594_1		COG1175	UgpA	ABC-type sugar transport system, permease component [Carbohydrate transport and metabolism].	Prot_5_190	6
ACHL_RS23165	132234..133124	+	Pseudarthrobacter_chlorophenolicus_A6	NC_011881.1	WP_012623595_1		COG0395	UgpE	ABC-type glycerol-3-phosphate transport system, permease component [Carbohydrate transport and metabolism].	Prot_17_10	27
ACHL_RS23170	133186..134256	+	Pseudarthrobacter_chlorophenolicus_A6	NC_011881.1	WP_043795284_1	+	pfam11175	DUF2961	Protein of unknown function (DUF2961). This family of proteins has no known function.	Prot_55_2	116
ACHL_RS23175	134513..135493	+	Pseudarthrobacter_chlorophenolicus_A6	NC_011881.1	WP_012623597_1		cd01167	bac_FRK	Fructokinases (FRKs) mainly from bacteria and plants are enzymes with high specificity for fructose, as are all FRKs, but they catalyzes the conversion of fructose to fructose-6-phosphate, which is an entry point into glycolysis via conversion into glucose-6-phosphate. This is in contrast to FRKs [or ketohexokinases (KHKs)] from mammalia and halophilic archaebacteria, which phosphorylate fructose…	Prot_2_569	2
ACHL_RS23180	135639..135944	+	Pseudarthrobacter_chlorophenolicus_A6	NC_011881.1	WP_043795326_1		COG1359	YgiN	Quinol monooxygenase YgiN [Energy production and conversion].	Prot_3_366	3
ACHL_RS23190	136754..136993	+	Pseudarthrobacter_chlorophenolicus_A6	NC_011881.1	WP_012623600_1					Prot_1_4747	1
ACHL_RS23195	137061..138110	-	Pseudarthrobacter_chlorophenolicus_A6	NC_011881.1	WP_012623601_1		COG1609	PurR	DNA-binding transcriptional regulator, LacI/PurR family [Transcription].	Prot_1_1071	1
ACHL_RS23200	138329..139570	+	Pseudarthrobacter_chlorophenolicus_A6	NC_011881.1	WP_012623602_1		cd13585	PBP2_TMBP_like	The periplasmic-binding component of ABC transport systems specific for trehalose/maltose and similar oligosaccharides; possess type 2 periplasmic binding fold. This family includes the periplasmic trehalose/maltose-binding component of an ABC transport system and related proteins from archaea and bacteria. Members of this group belong to the type 2 periplasmic-binding fold superfamily. PBP2 is c…	Prot_1_1622	1
ACHL_RS23205	139610..140563	+	Pseudarthrobacter_chlorophenolicus_A6	NC_011881.1	WP_012623603_1		COG1175	UgpA	ABC-type sugar transport system, permease component [Carbohydrate transport and metabolism].	Prot_1_3644	1
ACHL_RS23210	140560..141417	+	Pseudarthrobacter_chlorophenolicus_A6	NC_011881.1	WP_012623604_1		COG0395	UgpE	ABC-type glycerol-3-phosphate transport system, permease component [Carbohydrate transport and metabolism].	Prot_1_1950	1
ACHL_RS23215	141451..142884	+	Pseudarthrobacter_chlorophenolicus_A6	NC_011881.1	WP_012623605_1		cd08995	GH32_EcAec43-like	Glycosyl hydrolase family 32, such as the putative glycoside hydrolase Escherichia coli Aec43 (FosGH2). This glycosyl hydrolase family 32 (GH32) subgroup includes Escherichia coli strain BEN2908 putative glycoside hydrolase Aec43 (FosGH2). GH32 enzymes cleave sucrose into fructose and glucose via beta-fructofuranosidase activity, producing invert sugar that is a mixture of dextrorotatory D-glucos…	Prot_5_189	27
ACHL_RS23220	143359..144753	+	Pseudarthrobacter_chlorophenolicus_A6	NC_011881.1	WP_012623606_1		pfam07929	PRiA4_ORF3	Plasmid pRiA4b ORF-3-like protein. Members of this family are similar to the protein product of ORF-3 found on plasmid pRiA4 in the bacterium Agrobacterium rhizogenes. This plasmid is responsible for tumorigenesis at wound sites of plants infected by this bacterium, but the ORF-3 product does not seem to be involved in the pathogenetic process. Other proteins found in this family are annotated as…	Prot_1_4691	1
ACHL_RS23225	144788..145840	-	Pseudarthrobacter_chlorophenolicus_A6	NC_011881.1	WP_012623607_1		pfam06250	DUF1016	Protein of unknown function (DUF1016). Family of uncharacterized proteins found in viruses, archaea and bacteria.	Prot_1_4081	1
===	BCAV_RS08545		Beutenbergia_cavernae_DSM_12333	NC_012669.1							470
BCAV_RS08495	1934946..1935956	+	Beutenbergia_cavernae_DSM_12333	NC_012669.1	WP_015882183_1		pfam00296	Bac_luciferase	Luciferase-like monooxygenase.	Prot_1_2738	1
BCAV_RS08500	1935956..1937074	+	Beutenbergia_cavernae_DSM_12333	NC_012669.1	WP_015882184_1		pfam13478	XdhC_C	XdhC Rossmann domain. This entry is the rossmann domain found in the Xanthine dehydrogenase accessory protein.	Prot_1_956	1
BCAV_RS08505	1937124..1937738	+	Beutenbergia_cavernae_DSM_12333	NC_012669.1	WP_083770154_1		cd04182	GT_2_like_f	GT_2_like_f is a subfamily of the glycosyltransferase family 2 (GT-2) with unknown function. GT-2 includes diverse families of glycosyltransferases with a common GT-A type structural fold, which has two tightly associated beta/alpha/beta domains that tend to form a continuous central sheet of at least eight beta-strands. These are enzymes that catalyze the transfer of sugar moieties from activate…	Prot_1_1459	1
BCAV_RS08510	1937735..1938817	+	Beutenbergia_cavernae_DSM_12333	NC_012669.1	WP_015882186_1		COG2896	MoaA	Molybdenum cofactor biosynthesis enzyme MoaA [Coenzyme transport and metabolism].	Prot_1_1498	1
BCAV_RS08515	1938855..1939121	+	Beutenbergia_cavernae_DSM_12333	NC_012669.1	WP_083770155_1		cd00754	Ubl_MoaD	ubiquitin-like (Ubl) domain found in molybdenum cofactor biosynthesis protein D (MoaD) and similar proteins. MoaD, also termed molybdopterin synthase sulfur carrier subunit, or MPT synthase subunit 1, or MPT synthase small subunit, or molybdopterin-converting factor small subunit, or molybdopterin-converting factor subunit 1, is a conserved small sulfur carrier protein that has beta-grasp ubiquit…	Prot_1_2919	1
BCAV_RS08520	1939319..1940230	+	Beutenbergia_cavernae_DSM_12333	NC_012669.1	WP_015882188_1					Prot_1_2101	1
BCAV_RS08525	1940354..1940782	-	Beutenbergia_cavernae_DSM_12333	NC_012669.1	WP_015882189_1		cd00756	MoaE	MoaE family. Members of this family are involved in biosynthesis of the molybdenum cofactor (Moco), an essential cofactor for a diverse group of redox enzymes. Moco biosynthesis is an evolutionarily conserved pathway present in eubacteria, archaea and eukaryotes. Moco contains a tricyclic pyranopterin, termed molybdopterin (MPT), which carries the cis-dithiolene group responsible for molybdenum l…	Prot_1_1195	1
BCAV_RS08530	1940775..1941854	-	Beutenbergia_cavernae_DSM_12333	NC_012669.1	WP_015882190_1		pfam01967	MoaC	MoaC family. Members of this family are involved in molybdenum cofactor biosynthesis. However their molecular function is not known.	Prot_1_2376	1
BCAV_RS08535	1941878..1943059	-	Beutenbergia_cavernae_DSM_12333	NC_012669.1	WP_015882191_1		cd00757	ThiF_MoeB_HesA_family	ThiF_MoeB_HesA. Family of E1-like enzymes involved in molybdopterin and thiamine biosynthesis family. The common reaction mechanism catalyzed by MoeB and ThiF, like other E1 enzymes, begins with a nucleophilic attack of the C-terminal carboxylate of MoaD and ThiS, respectively, on the alpha-phosphate of an ATP molecule bound at the active site of the activating enzymes, leading to the formation o…	Prot_1_2909	1
BCAV_RS08540	1943215..1944243	+	Beutenbergia_cavernae_DSM_12333	NC_012669.1	WP_015882192_1		COG1609	PurR	DNA-binding transcriptional regulator, LacI/PurR family [Transcription].	Prot_1_3005	1
BCAV_RS08545	1944377..1945459	+	Beutenbergia_cavernae_DSM_12333	NC_012669.1	WP_015882193_1	+	pfam11175	DUF2961	Protein of unknown function (DUF2961). This family of proteins has no known function.	Prot_81_1	85
BCAV_RS08550	1945551..1946894	+	Beutenbergia_cavernae_DSM_12333	NC_012669.1	WP_015882194_1		cd13585	PBP2_TMBP_like	The periplasmic-binding component of ABC transport systems specific for trehalose/maltose and similar oligosaccharides; possess type 2 periplasmic binding fold. This family includes the periplasmic trehalose/maltose-binding component of an ABC transport system and related proteins from archaea and bacteria. Members of this group belong to the type 2 periplasmic-binding fold superfamily. PBP2 is c…	Prot_4_195	4
BCAV_RS08555	1946891..1947838	+	Beutenbergia_cavernae_DSM_12333	NC_012669.1	WP_015882195_1		COG1175	UgpA	ABC-type sugar transport system, permease component [Carbohydrate transport and metabolism].	Prot_17_12	19
BCAV_RS08560	1947828..1948709	+	Beutenbergia_cavernae_DSM_12333	NC_012669.1	WP_015882196_1		COG0395	UgpE	ABC-type glycerol-3-phosphate transport system, permease component [Carbohydrate transport and metabolism].	Prot_31_4	50
BCAV_RS08565	1948714..1949970	-	Beutenbergia_cavernae_DSM_12333	NC_012669.1	WP_015882197_1		COG4941	COG4941	Predicted RNA polymerase sigma factor, contains C-terminal TPR domain [Transcription].	Prot_2_420	2
BCAV_RS08570	1950005..1950445	-	Beutenbergia_cavernae_DSM_12333	NC_012669.1	WP_015882198_1		COG3795	COG3795	Uncharacterized conserved protein [Function unknown].	Prot_1_3751	1
BCAV_RS08575	1950666..1951076	+	Beutenbergia_cavernae_DSM_12333	NC_012669.1	WP_015882199_1		pfam05025	RbsD_FucU	RbsD / FucU transport protein family. The Escherichia coli high-affinity ribose-transport system consists of six proteins encoded by the rbs operon (rbsD, rbsA, rbsC, rbsB, rbsK and rbsR). Of the six components, RbsD is the only one whose function is unknown although it is thought that it somehow plays a critical role in PtsG-mediated ribose transport. This family also includes FucU a protein fro…	Prot_1_2158	1
BCAV_RS08580	1951073..1951690	+	Beutenbergia_cavernae_DSM_12333	NC_012669.1	WP_015882200_1		COG0794	GutQ	D-arabinose 5-phosphate isomerase GutQ [Carbohydrate transport and metabolism, Cell wall/membrane/envelope biogenesis].	Prot_3_269	7
BCAV_RS08585	1951687..1952637	+	Beutenbergia_cavernae_DSM_12333	NC_012669.1	WP_015882201_1		cd01174	ribokinase	Ribokinase catalyses the phosphorylation of ribose to ribose-5-phosphate using ATP. This reaction is the first step in the ribose metabolism. It traps ribose within the cell after uptake and also prepares the sugar for use in the synthesis of nucleotides and histidine, and for entry into the pentose phosphate pathway. Ribokinase is dimeric in solution.	Prot_3_306	7
BCAV_RS08590	1952708..1953838	+	Beutenbergia_cavernae_DSM_12333	NC_012669.1	WP_083769992_1	+	pfam11175	DUF2961	Protein of unknown function (DUF2961). This family of proteins has no known function.	Prot_13_26	17
BCAV_RS08595	1953835..1954995	+	Beutenbergia_cavernae_DSM_12333	NC_012669.1	WP_015882203_1		pfam13810	DUF4185	Domain of unknown function (DUF4185).	Prot_6_107	8
BCAV_RS08600	1955066..1956442	+	Beutenbergia_cavernae_DSM_12333	NC_012669.1	WP_015882204_1		cd13585	PBP2_TMBP_like	The periplasmic-binding component of ABC transport systems specific for trehalose/maltose and similar oligosaccharides; possess type 2 periplasmic binding fold. This family includes the periplasmic trehalose/maltose-binding component of an ABC transport system and related proteins from archaea and bacteria. Members of this group belong to the type 2 periplasmic-binding fold superfamily. PBP2 is c…	Prot_2_865	2
BCAV_RS08605	1956511..1957488	+	Beutenbergia_cavernae_DSM_12333	NC_012669.1	WP_015882205_1		COG1175	UgpA	ABC-type sugar transport system, permease component [Carbohydrate transport and metabolism].	Prot_14_23	18
BCAV_RS08610	1957488..1958396	+	Beutenbergia_cavernae_DSM_12333	NC_012669.1	WP_015882206_1		COG0395	UgpE	ABC-type glycerol-3-phosphate transport system, permease component [Carbohydrate transport and metabolism].	Prot_13_27	17
BCAV_RS08615	1958426..1959790	+	Beutenbergia_cavernae_DSM_12333	NC_012669.1	WP_015882207_1		cd13585	PBP2_TMBP_like	The periplasmic-binding component of ABC transport systems specific for trehalose/maltose and similar oligosaccharides; possess type 2 periplasmic binding fold. This family includes the periplasmic trehalose/maltose-binding component of an ABC transport system and related proteins from archaea and bacteria. Members of this group belong to the type 2 periplasmic-binding fold superfamily. PBP2 is c…	Prot_2_865	2
BCAV_RS08620	1959862..1962459	+	Beutenbergia_cavernae_DSM_12333	NC_012669.1	WP_015882208_1		pfam12215	Glyco_hydr_116N	beta-glucosidase 2, glycosyl-hydrolase family 116 N-term. This domain is found in bacteria, archaea and eukaryotes. This domain is typically between 320 to 354 amino acids in length. This domain is found associated with pfam04685. It is found just after the extreme N-terminus. The N-terminal is thought to be the luminal domain while the C terminal is the cytosolic domain. The catalytic domain of …	Prot_4_263	8
BCAV_RS08625	1962524..1964227	+	Beutenbergia_cavernae_DSM_12333	NC_012669.1	WP_015882209_1					Prot_1_3836	1
BCAV_RS08630	1964316..1964843	+	Beutenbergia_cavernae_DSM_12333	NC_012669.1	WP_015882210_1					Prot_1_3323	1
BCAV_RS08635	1964840..1966573	+	Beutenbergia_cavernae_DSM_12333	NC_012669.1	WP_015882211_1		COG1408	YaeI	Predicted phosphohydrolase, MPP superfamily [General function prediction only].	Prot_1_1398	1
BCAV_RS08640	1966584..1967054	+	Beutenbergia_cavernae_DSM_12333	NC_012669.1	WP_043349206_1		cd07824	SRPBCC_6	Ligand-binding SRPBCC domain of an uncharacterized subfamily of proteins. Uncharacterized group of the SRPBCC (START/RHO_alpha_C/PITP/Bet_v1/CoxG/CalC) domain superfamily. SRPBCC domains have a deep hydrophobic ligand-binding pocket and they bind diverse ligands. SRPBCC domains include the steroidogenic acute regulatory protein (StAR)-related lipid transfer (START) domains of mammalian STARD1-STA…	Prot_1_2865	1
===	ZPR_RS04335		Zunongwangia_profunda_SM_A87	NC_014041.1							470
ZPR_RS04285	963381..964373	+	Zunongwangia_profunda_SM_A87	NC_014041.1	WP_013070389_1		COG0545	FkpA	FKBP-type peptidyl-prolyl cis-trans isomerase [Posttranslational modification, protein turnover, chaperones].	Prot_2_498	2
ZPR_RS04290	964570..965163	-	Zunongwangia_profunda_SM_A87	NC_014041.1	WP_013070390_1					Prot_2_554	2
ZPR_RS04295	965288..966241	-	Zunongwangia_profunda_SM_A87	NC_014041.1	WP_013070391_1		COG3958	TktA2	Transketolase, C-terminal subunit [Carbohydrate transport and metabolism].	Prot_3_336	3
ZPR_RS04300	966267..967112	-	Zunongwangia_profunda_SM_A87	NC_014041.1	WP_013070392_1		cd02012	TPP_TK	Thiamine pyrophosphate (TPP) family, Transketolase (TK) subfamily, TPP-binding module; TK catalyzes the transfer of a two-carbon unit from ketose phosphates to aldose phosphates. In heterotrophic organisms, TK provides a link between glycolysis and the pentose phosphate pathway and provides precursors for nucleotide, aromatic amino acid and vitamin biosynthesis. In addition, the enzyme plays a ce…	Prot_2_814	2
ZPR_RS04305	967287..968417	+	Zunongwangia_profunda_SM_A87	NC_014041.1	WP_013070393_1		COG0343	Tgt	Queuine/archaeosine tRNA-ribosyltransferase [Translation, ribosomal structure and biogenesis].	Prot_2_622	2
ZPR_RS04310	968430..969506	+	Zunongwangia_profunda_SM_A87	NC_014041.1	WP_013070394_1		pfam03739	YjgP_YjgQ	Predicted permease YjgP/YjgQ family. Members of this family are predicted integral membrane proteins of unknown function. They are about 350 amino acids long and contain about 6 transmembrane regions. They are predicted to be permeases although there is no verification of this.	Prot_2_673	2
ZPR_RS04315	969592..970545	+	Zunongwangia_profunda_SM_A87	NC_014041.1	WP_013070395_1		COG0825	AccA	Acetyl-CoA carboxylase alpha subunit [Lipid transport and metabolism].	Prot_2_452	2
ZPR_RS04320	970713..972269	+	Zunongwangia_profunda_SM_A87	NC_014041.1	WP_049771414_1		COG0305	DnaB	Replicative DNA helicase [Replication, recombination and repair].	Prot_2_674	2
ZPR_RS04325	972247..973560	+	Zunongwangia_profunda_SM_A87	NC_014041.1	WP_049771516_1					Prot_2_889	2
ZPR_RS04330	973636..974058	+	Zunongwangia_profunda_SM_A87	NC_014041.1	WP_013070398_1		pfam01894	UPF0047	Uncharacterized protein family UPF0047. This family has no known function. The alignment contains a conserved aspartate and histidine that may be functionally important.	Prot_2_828	2
ZPR_RS04335	974265..975488	+	Zunongwangia_profunda_SM_A87	NC_014041.1	WP_013070399_1	+	pfam11175	DUF2961	Protein of unknown function (DUF2961). This family of proteins has no known function.	Prot_9_66	9
ZPR_RS04340	975652..976842	-	Zunongwangia_profunda_SM_A87	NC_014041.1	WP_013070400_1		pfam16153	DUF4861	Domain of unknown function (DUF4861). This family consists of uncharacterized proteins around 400 residues in length and is mainly found in various Bacteroides species. The function of this family is unknown. However, in many instances the domain lies upstream of a glycosyl hydrolase family, usually family 88, so it might be involved in carbohydrate binding.	Prot_2_863	2
ZPR_RS04345	976875..980930	-	Zunongwangia_profunda_SM_A87	NC_014041.1	WP_013070401_1		COG3292	COG3292	Periplasmic ligand-binding sensor domain [Signal transduction mechanisms].	Prot_1_4574	1
ZPR_RS04355	984689..984874	+	Zunongwangia_profunda_SM_A87	NC_014041.1	WP_041578670_1					Prot_1_2783	1
ZPR_RS04360	985184..988321	+	Zunongwangia_profunda_SM_A87	NC_014041.1	WP_013070406_1		cd01347	ligand_gated_channel	TonB dependent/Ligand-Gated channels are created by a monomeric 22 strand (22,24) anti-parallel beta-barrel. Ligands apparently bind to the large extracellular loops. The N-terminal 150-200 residues form a plug from the periplasmic end of barrel. Energy (proton-motive force) and TonB-dependent conformational alteration of channel (parts of plug, and loops 7 and 8) allow passage of ligand. FepA re…	Prot_1_2213	1
ZPR_RS04365	988332..990326	+	Zunongwangia_profunda_SM_A87	NC_014041.1	WP_041578671_1		cd08977	SusD	starch binding outer membrane protein SusD. SusD-like proteins from Bacteroidetes, members of the human distal gut microbiota, are part of the starch utilization system (Sus). Sus is one of the large clusters of glycosyl hydrolases, called polysaccharide utilization loci (PULs), which play an important role in polysaccharide recognition and uptake, and it is needed for growth on amylose, amylopec…	Prot_1_4235	1
ZPR_RS04370	990319..991638	+	Zunongwangia_profunda_SM_A87	NC_014041.1	WP_013070408_1		pfam15892	BNR_4	BNR repeat-containing family member. BNR_4 is a family which carries the unique sequence motif SxDxGxTW which is so characteristic of the repeats of the BNR family, pfam02012. It is unclear whether or not this unit is repeated throughout the sequences of this family, but if it is then the family is likely to be bacterial neuraminidase.	Prot_1_3585	1
ZPR_RS04375	991661..992896	+	Zunongwangia_profunda_SM_A87	NC_014041.1	WP_013070409_1		pfam07470	Glyco_hydro_88	Glycosyl Hydrolase Family 88. Unsaturated glucuronyl hydrolase catalyzes the hydrolytic release of unsaturated glucuronic acids from oligosaccharides (EC:3.2.1.-) produced by the reactions of polysaccharide lyases.	Prot_2_478	2
ZPR_RS04380	992926..996093	+	Zunongwangia_profunda_SM_A87	NC_014041.1	WP_013070410_1		COG3250	LacZ	Beta-galactosidase/beta-glucuronidase [Carbohydrate transport and metabolism].	Prot_1_2689	1
ZPR_RS04385	996414..997262	+	Zunongwangia_profunda_SM_A87	NC_014041.1	WP_013070411_1		cd08023	GH16_laminarinase_like	Laminarinase, member of the glycosyl hydrolase family 16. Laminarinase, also known as glucan endo-1,3-beta-D-glucosidase, is a glycosyl hydrolase family 16 member that hydrolyzes 1,3-beta-D-glucosidic linkages in 1,3-beta-D-glucans such as laminarins, curdlans, paramylons, and pachymans, with very limited action on mixed-link (1,3-1,4-)-beta-D-glucans.	Prot_1_3209	1
ZPR_RS04390	997266..998495	+	Zunongwangia_profunda_SM_A87	NC_014041.1	WP_013070412_1		pfam10022	DUF2264	Uncharacterized protein conserved in bacteria (DUF2264). Members of this family of hypothetical bacterial proteins have no known function.	Prot_1_3204	1
===	PJDR2_RS27365		Paenibacillus_sp__JDR_2	NC_012914.1							470
PJDR2_RS27315	6233418..6235076	-	Paenibacillus_sp__JDR_2	NC_012914.1	WP_083778278_1		cd13582	PBP2_AlgQ_like_3	Periplasmic-binding component of alginate-specific ABC uptake system-like; contains the type 2 periplasmic binding fold. This subgroup includes uncharacterized periplasmic-binding proteins that are closely related to high molecular weight (HMW) alginate bining proteins (AlgQ1 and AlgQ2) found in gram-negative soil bacteria. The HMW alginate uptake system is composed of a novel pit formed on the c…	Prot_1_3236	1
PJDR2_RS27320	6235392..6236252	-	Paenibacillus_sp__JDR_2	NC_012914.1	WP_015846988_1		COG0583	LysR	DNA-binding transcriptional regulator, LysR family [Transcription].	Prot_1_4097	1
PJDR2_RS27325	6236237..6237136	-	Paenibacillus_sp__JDR_2	NC_012914.1	WP_015846989_1		COG0583	LysR	DNA-binding transcriptional regulator, LysR family [Transcription].	Prot_1_4673	1
PJDR2_RS27330	6237351..6238727	-	Paenibacillus_sp__JDR_2	NC_012914.1	WP_015846990_1		cd13134	MATE_like_8	Uncharacterized subfamily of the multidrug and toxic compound extrusion (MATE) proteins. The integral membrane proteins from the MATE family are involved in exporting metabolites across the cell membrane and are responsible for multidrug resistance (MDR) in many bacteria and animals. A number of family members are involved in the synthesis of peptidoglycan components in bacteria.	Prot_1_4752	1
PJDR2_RS27335	6238904..6239779	+	Paenibacillus_sp__JDR_2	NC_012914.1	WP_015846991_1		COG2207	AraC	AraC-type DNA-binding domain and AraC-containing proteins [Transcription].	Prot_1_1032	1
PJDR2_RS27340	6239842..6240189	+	Paenibacillus_sp__JDR_2	NC_012914.1	WP_015846992_1		pfam07883	Cupin_2	Cupin domain. This family represents the conserved barrel domain of the 'cupin' superfamily ('cupa' is the Latin term for a small barrel).	Prot_1_1917	1
PJDR2_RS27345	6240322..6241116	-	Paenibacillus_sp__JDR_2	NC_012914.1	WP_083778203_1		pfam00535	Glycos_transf_2	Glycosyl transferase family 2. Diverse family, transferring sugar from UDP-glucose, UDP-N-acetyl- galactosamine, GDP-mannose or CDP-abequose, to a range of substrates including cellulose, dolichol phosphate and teichoic acids.	Prot_1_2669	1
PJDR2_RS27350	6241013..6242041	-	Paenibacillus_sp__JDR_2	NC_012914.1	WP_015846994_1		cd03802	GT4_AviGT4-like	UDP-Glc:tetrahydrobiopterin alpha-glucosyltransferase and similar proteins. This family is most closely related to the GT4 family of glycosyltransferases. aviGT4 in Streptomyces viridochromogenes has been shown to be involved in biosynthesis of oligosaccharide antibiotic avilamycin A. Inactivation of aviGT4 resulted in a mutant that accumulated a novel avilamycin derivative lacking the terminal e…	Prot_1_1996	1
PJDR2_RS27355	6242209..6243225	+	Paenibacillus_sp__JDR_2	NC_012914.1	WP_085982395_1		cd04189	G1P_TT_long	G1P_TT_long represents the long form of glucose-1-phosphate thymidylyltransferase. This family is the long form of Glucose-1-phosphate thymidylyltransferase. Glucose-1-phosphate thymidylyltransferase catalyses the formation of dTDP-glucose, from dTTP and glucose 1-phosphate. It is the first enzyme in the biosynthesis of dTDP-L-rhamnose, a cell wall constituent and a feedback inhibitor of the enzy…	Prot_1_2486	1
PJDR2_RS27360	6243222..6244517	+	Paenibacillus_sp__JDR_2	NC_012914.1	WP_015846996_1		COG1004	Ugd	UDP-glucose 6-dehydrogenase [Cell wall/membrane/envelope biogenesis].	Prot_1_3400	1
PJDR2_RS27365	6244589..6245668	-	Paenibacillus_sp__JDR_2	NC_012914.1	WP_015846997_1	+	pfam11175	DUF2961	Protein of unknown function (DUF2961). This family of proteins has no known function.	Prot_81_1	85
PJDR2_RS27370	6245725..6248133	-	Paenibacillus_sp__JDR_2	NC_012914.1	WP_015846998_1		COG3250	LacZ	Beta-galactosidase/beta-glucuronidase [Carbohydrate transport and metabolism].	Prot_1_2927	1
PJDR2_RS27375	6248204..6249106	+	Paenibacillus_sp__JDR_2	NC_012914.1	WP_015846999_1		pfam02311	AraC_binding	AraC-like ligand binding domain. This family represents the arabinose-binding and dimerization domain of the bacterial gene regulatory protein AraC. The domain is found in conjunction with the helix-turn-helix (HTH) DNA-binding motif pfam00165. This domain is distantly related to the Cupin domain pfam00190.	Prot_1_2373	1
PJDR2_RS27380	6249157..6249837	-	Paenibacillus_sp__JDR_2	NC_012914.1	WP_015847000_1		COG2514	CatE	Catechol-2,3-dioxygenase [Secondary metabolites biosynthesis, transport and catabolism].	Prot_1_1736	1
PJDR2_RS27385	6250143..6250754	-	Paenibacillus_sp__JDR_2	NC_012914.1	WP_015847001_1					Prot_1_1238	1
PJDR2_RS27390	6250932..6253124	-	Paenibacillus_sp__JDR_2	NC_012914.1	WP_015847002_1		COG3345	GalA	Alpha-galactosidase [Carbohydrate transport and metabolism].	Prot_1_4039	1
PJDR2_RS27395	6253165..6254187	-	Paenibacillus_sp__JDR_2	NC_012914.1	WP_015847003_1		cd01544	PBP1_GalR	ligand-binding domain of DNA transcription repressor GalR which is one of two regulatory proteins involved in galactose transport and metabolism. Ligand-binding domain of DNA transcription repressor GalR which is one of two regulatory proteins involved in galactose transport and metabolism. Transcription of the galactose regulon genes is regulated by Gal iso-repressor (GalS) and Gal repressor (Ga…	Prot_1_1475	1
PJDR2_RS27400	6254331..6254609	-	Paenibacillus_sp__JDR_2	NC_012914.1	WP_041613665_1					Prot_1_1355	1
PJDR2_RS27405	6254928..6255605	-	Paenibacillus_sp__JDR_2	NC_012914.1	WP_015847004_1		cd03255	ABC_MJ0796_LolCDE_FtsE	ATP-binding cassette domain of the transporters involved in export of lipoprotein and macrolide, and cell division protein. This family is comprised of MJ0796 ATP-binding cassette, macrolide-specific ABC-type efflux carrier (MacAB), and proteins involved in cell division (FtsE), and release of lipoproteins from the cytoplasmic membrane (LolCDE). They are clustered together phylogenetically. MacAB…	Prot_1_4919	1
PJDR2_RS27410	6255602..6256714	-	Paenibacillus_sp__JDR_2	NC_012914.1	WP_015847005_1		COG4591	LolE	ABC-type transport system, involved in lipoprotein release, permease component [Cell wall/membrane/envelope biogenesis].	Prot_1_4356	1
PJDR2_RS27415	6256780..6258159	-	Paenibacillus_sp__JDR_2	NC_012914.1	WP_015847006_1		COG5002	VicK	Signal transduction histidine kinase [Signal transduction mechanisms].	Prot_1_4112	1
===	PJDR2_RS29870		Paenibacillus_sp__JDR_2	NC_012914.1							470
PJDR2_RS29820	6797844..6798716	+	Paenibacillus_sp__JDR_2	NC_012914.1	WP_015847469_1		cd00950	DHDPS	Dihydrodipicolinate synthase (DHDPS). Dihydrodipicolinate synthase (DHDPS) is a key enzyme in lysine biosynthesis. It catalyzes the aldol condensation of L-aspartate-beta- semialdehyde and pyruvate to dihydropicolinic acid via a Schiff base formation between pyruvate and a lysine residue. The functional enzyme is a homotetramer consisting of a dimer of dimers. DHDPS is member of dihydrodipicolina…	Prot_1_4704	1
PJDR2_RS29825	6798720..6799142	-	Paenibacillus_sp__JDR_2	NC_012914.1	WP_083778217_1		cd04187	DPM1_like_bac	Bacterial DPM1_like enzymes are related to eukaryotic DPM1. A family of bacterial enzymes related to eukaryotic DPM1; Although the mechanism of eukaryotic enzyme is well studied, the mechanism of the bacterial enzymes is not well understood. The eukaryotic DPM1 is the catalytic subunit of eukaryotic Dolichol-phosphate mannose (DPM) synthase. DPM synthase is required for synthesis of the glycosylp…	Prot_1_2134	1
PJDR2_RS29830	6799346..6800320	+	Paenibacillus_sp__JDR_2	NC_012914.1	WP_015847471_1		COG0667	Tas	Predicted oxidoreductase (related to aryl-alcohol dehydrogenase) [General function prediction only].	Prot_1_1194	1
PJDR2_RS29835	6800418..6800987	+	Paenibacillus_sp__JDR_2	NC_012914.1	WP_015847472_1		COG1309	AcrR	DNA-binding transcriptional regulator, AcrR family [Transcription].	Prot_1_1762	1
PJDR2_RS29840	6801080..6801622	+	Paenibacillus_sp__JDR_2	NC_012914.1	WP_015847473_1		pfam02525	Flavodoxin_2	Flavodoxin-like fold. This family consists of a domain with a flavodoxin-like fold. The family includes bacterial and eukaryotic NAD(P)H dehydrogenase (quinone) EC:1.6.99.2. These enzymes catalyze the NAD(P)H-dependent two-electron reductions of quinones and protect cells against damage by free radicals and reactive oxygen species. This enzyme uses a FAD co-factor. The equation for this reaction …	Prot_1_1419	1
PJDR2_RS29845	6801619..6802251	+	Paenibacillus_sp__JDR_2	NC_012914.1	WP_015847474_1		cd03024	DsbA_FrnE	DsbA family, FrnE subfamily; FrnE is a DsbA-like protein containing a CXXC motif. It is presumed to be a thiol oxidoreductase involved in polyketide biosynthesis, specifically in the production of the aromatic antibiotics frenolicin and nanaomycins.	Prot_1_1764	1
PJDR2_RS29850	6802293..6802541	+	Paenibacillus_sp__JDR_2	NC_012914.1	WP_015847475_1		COG1942	PptA	Phenylpyruvate tautomerase PptA, 4-oxalocrotonate tautomerase family [Secondary metabolites biosynthesis, transport and catabolism].	Prot_1_2350	1
PJDR2_RS29855	6802602..6803498	-	Paenibacillus_sp__JDR_2	NC_012914.1	WP_015847476_1		cd08420	PBP2_CysL_like	C-terminal substrate binding domain of LysR-type transcriptional regulator CysL, which activates the transcription of the cysJI operon encoding sulfite reductase, contains the type 2 periplasmic binding fold. CysL, also known as YwfK, is a regular of sulfur metabolism in Bacillus subtilis. Sulfur is required for the synthesis of proteins and essential cofactors in all living organism. Sulfur can …	Prot_1_2961	1
PJDR2_RS29860	6803625..6804674	+	Paenibacillus_sp__JDR_2	NC_012914.1	WP_015847477_1		COG2855	YeiH	Uncharacterized membrane protein YadS [Function unknown].	Prot_1_4478	1
PJDR2_RS29865	6804721..6806691	-	Paenibacillus_sp__JDR_2	NC_012914.1	WP_015847478_1		COG0480	FusA	Translation elongation factor EF-G, a GTPase [Translation, ribosomal structure and biogenesis].	Prot_1_3049	1
PJDR2_RS29870	6806827..6807990	-	Paenibacillus_sp__JDR_2	NC_012914.1	WP_015847479_1	+	pfam11175	DUF2961	Protein of unknown function (DUF2961). This family of proteins has no known function.	Prot_5_168	5
PJDR2_RS29875	6808061..6810196	-	Paenibacillus_sp__JDR_2	NC_012914.1	WP_083778283_1		COG0737	UshA	2',3'-cyclic-nucleotide 2'-phosphodiesterase/5'- or 3'-nucleotidase, 5'-nucleotidase family [Nucleotide transport and metabolism, Defense mechanisms].	Prot_1_3019	1
PJDR2_RS29880	6810534..6811280	-	Paenibacillus_sp__JDR_2	NC_012914.1	WP_015847481_1		cd01086	MetAP1	Methionine Aminopeptidase 1. E.C. 3.4.11.18. Also known as methionyl aminopeptidase and Peptidase M. Catalyzes release of N-terminal amino acids, preferentially methionine, from peptides and arylamides.	Prot_2_566	2
PJDR2_RS29885	6811420..6811623	-	Paenibacillus_sp__JDR_2	NC_012914.1	WP_015847482_1					Prot_1_4274	1
PJDR2_RS29890	6811831..6812334	+	Paenibacillus_sp__JDR_2	NC_012914.1	WP_015847483_1					Prot_1_1796	1
PJDR2_RS29895	6812514..6814775	+	Paenibacillus_sp__JDR_2	NC_012914.1	WP_015847484_1		COG5000	NtrY	Signal transduction histidine kinase involved in nitrogen fixation and metabolism regulation [Signal transduction mechanisms].	Prot_1_3430	1
PJDR2_RS29900	6814772..6815650	-	Paenibacillus_sp__JDR_2	NC_012914.1	WP_015847485_1		cd03255	ABC_MJ0796_LolCDE_FtsE	ATP-binding cassette domain of the transporters involved in export of lipoprotein and macrolide, and cell division protein. This family is comprised of MJ0796 ATP-binding cassette, macrolide-specific ABC-type efflux carrier (MacAB), and proteins involved in cell division (FtsE), and release of lipoproteins from the cytoplasmic membrane (LolCDE). They are clustered together phylogenetically. MacAB…	Prot_1_3965	1
PJDR2_RS29905	6815654..6818500	-	Paenibacillus_sp__JDR_2	NC_012914.1	WP_015847486_1		COG4591	LolE	ABC-type transport system, involved in lipoprotein release, permease component [Cell wall/membrane/envelope biogenesis].	Prot_1_1972	1
PJDR2_RS29910	6818532..6819584	-	Paenibacillus_sp__JDR_2	NC_012914.1	WP_083778218_1		COG0845	AcrA	Multidrug efflux pump subunit AcrA (membrane-fusion protein) [Cell wall/membrane/envelope biogenesis, Defense mechanisms].	Prot_1_4011	1
PJDR2_RS29915	6819532..6820257	-	Paenibacillus_sp__JDR_2	NC_012914.1	WP_015847488_1		cd03255	ABC_MJ0796_LolCDE_FtsE	ATP-binding cassette domain of the transporters involved in export of lipoprotein and macrolide, and cell division protein. This family is comprised of MJ0796 ATP-binding cassette, macrolide-specific ABC-type efflux carrier (MacAB), and proteins involved in cell division (FtsE), and release of lipoproteins from the cytoplasmic membrane (LolCDE). They are clustered together phylogenetically. MacAB…	Prot_1_3542	1
PJDR2_RS29920	6820446..6821012	-	Paenibacillus_sp__JDR_2	NC_012914.1	WP_015847489_1		cd03349	LbH_XAT	Xenobiotic acyltransferase (XAT): The XAT class of hexapeptide acyltransferases is composed of a large number of microbial enzymes that catalyze the CoA-dependent acetylation of a variety of hydroxyl-bearing acceptors such as chloramphenicol and streptogramin, among others. Members of this class of enzymes include Enterococcus faecium streptogramin A acetyltransferase and Pseudomonas aeruginosa c…	Prot_2_688	2
===	CPIN_RS09010		Chitinophaga_pinensis_DSM_2588	NC_013132.1							470
CPIN_RS08960	2158296..2159336	+	Chitinophaga_pinensis_DSM_2588	NC_013132.1	WP_012789452_1		pfam16398	DUF5007	Domain of unknown function (DUF5007). This small family of proteins is functionally uncharacterized. This family is found in Bacteroides and Sphingobacterium. The members in this family are around 350 residues in length.	Prot_1_2959	1
CPIN_RS08965	2159329..2162496	+	Chitinophaga_pinensis_DSM_2588	NC_013132.1	WP_012789453_1		cd01347	ligand_gated_channel	TonB dependent/Ligand-Gated channels are created by a monomeric 22 strand (22,24) anti-parallel beta-barrel. Ligands apparently bind to the large extracellular loops. The N-terminal 150-200 residues form a plug from the periplasmic end of barrel. Energy (proton-motive force) and TonB-dependent conformational alteration of channel (parts of plug, and loops 7 and 8) allow passage of ligand. FepA re…	Prot_1_1241	1
CPIN_RS08970	2162515..2164047	+	Chitinophaga_pinensis_DSM_2588	NC_013132.1	WP_012789454_1		cd08977	SusD	starch binding outer membrane protein SusD. SusD-like proteins from Bacteroidetes, members of the human distal gut microbiota, are part of the starch utilization system (Sus). Sus is one of the large clusters of glycosyl hydrolases, called polysaccharide utilization loci (PULs), which play an important role in polysaccharide recognition and uptake, and it is needed for growth on amylose, amylopec…	Prot_1_3384	1
CPIN_RS08975	2164079..2164759	+	Chitinophaga_pinensis_DSM_2588	NC_013132.1	WP_052306769_1					Prot_1_4409	1
CPIN_RS08980	2164778..2166349	+	Chitinophaga_pinensis_DSM_2588	NC_013132.1	WP_012789456_1		pfam16400	DUF5008	Domain of unknown function (DUF5008). This small family of proteins is functionally uncharacterized. This family is found in Bacteroides, Paraprevotella, and Sphingobacterium. The members in this family are around 550 residues in length.	Prot_1_4842	1
CPIN_RS08985	2166346..2168091	+	Chitinophaga_pinensis_DSM_2588	NC_013132.1	WP_044218190_1		pfam01663	Phosphodiest	Type I phosphodiesterase / nucleotide pyrophosphatase. This family consists of phosphodiesterases, including human plasma-cell membrane glycoprotein PC-1 / alkaline phosphodiesterase i / nucleotide pyrophosphatase (nppase). These enzymes catalyze the cleavage of phosphodiester and phosphosulfate bonds in NAD, deoxynucleotides and nucleotide sugars. Also in this family is ATX an autotaxin, tumor c…	Prot_1_2883	1
CPIN_RS36450	2168054..2169505	+	Chitinophaga_pinensis_DSM_2588	NC_013132.1	WP_083781079_1		pfam08522	DUF1735	Domain of unknown function (DUF1735). This domain of unknown function is found in a number of bacterial proteins including acylhydrolases. The structure of this domain has a beta-sandwich fold.	Prot_1_2569	1
CPIN_RS08995	2169587..2170846	-	Chitinophaga_pinensis_DSM_2588	NC_013132.1	WP_012789459_1					Prot_1_1632	1
CPIN_RS09000	2170923..2171450	+	Chitinophaga_pinensis_DSM_2588	NC_013132.1	WP_012789460_1					Prot_1_1083	1
CPIN_RS09005	2171467..2171985	+	Chitinophaga_pinensis_DSM_2588	NC_013132.1	WP_012789461_1		cd02908	Macro_OAADPr_deacetylase	macrodomain, O-acetyl-ADP-ribose (OAADPr) family. Macrodomains are found in a variety of proteins with diverse cellular functions, as a stand-alone domain or in combination with other domains like in histone macroH2A and some PARPs (poly ADP-ribose polymerases). Macrodomains can recognize ADP-ribose (ADPr) in both its free and protein-linked forms, in related ligands, such as O-acyl-ADP-ribose (O…	Prot_1_2521	1
CPIN_RS09010	2172107..2173258	+	Chitinophaga_pinensis_DSM_2588	NC_013132.1	WP_044221152_1	+	pfam11175	DUF2961	Protein of unknown function (DUF2961). This family of proteins has no known function.	Prot_81_1	85
CPIN_RS09015	2173252..2173647	-	Chitinophaga_pinensis_DSM_2588	NC_013132.1	WP_012789463_1		cd00156	REC	phosphoacceptor receiver (REC) domain of response regulators (RRs) and pseudo response regulators (PRRs). Two-component systems (TCSs) involving a sensor and a response regulator are used by bacteria to adapt to changing environments. Processes regulated by two-component systems in bacteria include sporulation, pathogenicity, virulence, chemotaxis, and membrane transport. Response regulators (RRs…	Prot_1_2008	1
CPIN_RS09020	2174290..2175672	+	Chitinophaga_pinensis_DSM_2588	NC_013132.1	WP_012789464_1					Prot_1_3491	1
CPIN_RS09025	2176001..2176204	-	Chitinophaga_pinensis_DSM_2588	NC_013132.1	WP_044218193_1					Prot_1_2426	1
CPIN_RS09030	2176436..2176948	+	Chitinophaga_pinensis_DSM_2588	NC_013132.1	WP_012789466_1					Prot_1_2449	1
CPIN_RS09035	2176985..2177989	+	Chitinophaga_pinensis_DSM_2588	NC_013132.1	WP_012789467_1		COG4977	GlxA	Transcriptional regulator GlxA family, contains an amidase domain and an AraC-type DNA-binding HTH domain [Transcription].	Prot_1_4042	1
CPIN_RS09040	2178763..2180541	+	Chitinophaga_pinensis_DSM_2588	NC_013132.1	WP_044218195_1		COG0642	BaeS	Signal transduction histidine kinase [Signal transduction mechanisms].	Prot_1_2840	1
CPIN_RS09045	2180654..2181688	+	Chitinophaga_pinensis_DSM_2588	NC_013132.1	WP_012789469_1		cd00687	Terpene_cyclase_nonplant_C1	Non-plant Terpene Cyclases, Class 1. This CD includes terpenoid cyclases such as pentalenene synthase and aristolochene synthase which, using an all-trans pathway, catalyze the ionization of farnesyl diphosphate, followed by the formation of a macrocyclic intermediate by bond formation between C1 with either C10 (aristolochene synthase) or C11 (pentalenene synthase), resulting in production of tr…	Prot_1_1828	1
CPIN_RS09050	2181816..2183672	+	Chitinophaga_pinensis_DSM_2588	NC_013132.1	WP_012789470_1		cd06563	GH20_chitobiase-like	The chitobiase of Serratia marcescens is a beta-N-1,4-acetylhexosaminidase with a glycosyl hydrolase family 20 (GH20) domain that hydrolyzes the beta-1,4-glycosidic linkages in oligomers derived from chitin. Chitin is degraded by a two step process: i) a chitinase hydrolyzes the chitin to oligosaccharides and disaccharides such as di-N-acetyl-D-glucosamine and chitobiose, ii) chitobiase then furt…	Prot_1_4859	1
CPIN_RS09055	2183816..2185504	+	Chitinophaga_pinensis_DSM_2588	NC_013132.1	WP_012789471_1					Prot_1_4584	1
CPIN_RS09060	2186845..2190021	+	Chitinophaga_pinensis_DSM_2588	NC_013132.1	WP_012789472_1		pfam13715	CarbopepD_reg_2	CarboxypepD_reg-like domain. This domain family is found in bacteria, archaea and eukaryotes, and is approximately 90 amino acids in length. The family is found in association with pfam07715 and pfam00593.	Prot_1_1948	1
===	KFLA_RS09295		Kribbella_flavida_DSM_17836	NC_013729.1							470
KFLA_RS09240	1967871..1968686	-	Kribbella_flavida_DSM_17836	NC_013729.1	WP_012919519_1		pfam13714	PEP_mutase	Phosphoenolpyruvate phosphomutase. This domain includes the enzyme Phosphoenolpyruvate phosphomutase (EC:5.4.2.9). This protein has been characterized as catalyzing the formation of a carbon-phosphorus bond by converting phosphoenolpyruvate (PEP) to phosphonopyruvate (P-Pyr). This enzyme has a TIM barrel fold.	Prot_1_3652	1
KFLA_RS09245	1968761..1968946	-	Kribbella_flavida_DSM_17836	NC_013729.1	WP_041289222_1					Prot_1_2284	1
KFLA_RS09250	1968980..1970287	+	Kribbella_flavida_DSM_17836	NC_013729.1	WP_012919521_1		COG2169	AdaA	Methylphosphotriester-DNA--protein-cysteine methyltransferase (N-terminal fragment of Ada), contains Zn-binding and two AraC-type DNA-binding domains [Replication, recombination and repair].	Prot_1_3387	1
KFLA_RS09255	1970291..1970701	-	Kribbella_flavida_DSM_17836	NC_013729.1	WP_012919522_1					Prot_1_4546	1
KFLA_RS09260	1970802..1971164	+	Kribbella_flavida_DSM_17836	NC_013729.1	WP_012919523_1					Prot_1_4213	1
KFLA_RS09265	1971175..1971654	-	Kribbella_flavida_DSM_17836	NC_013729.1	WP_012919524_1		pfam12680	SnoaL_2	SnoaL-like domain. This family contains a large number of proteins that share the SnoaL fold.	Prot_1_1900	1
KFLA_RS09270	1971651..1972655	-	Kribbella_flavida_DSM_17836	NC_013729.1	WP_012919525_1		COG0667	Tas	Predicted oxidoreductase (related to aryl-alcohol dehydrogenase) [General function prediction only].	Prot_1_1599	1
KFLA_RS09280	1974031..1974567	-	Kribbella_flavida_DSM_17836	NC_013729.1	WP_012919527_1					Prot_1_1042	1
KFLA_RS09285	1976005..1976553	-	Kribbella_flavida_DSM_17836	NC_013729.1	WP_012919528_1					Prot_1_2571	1
KFLA_RS09290	1976664..1978103	-	Kribbella_flavida_DSM_17836	NC_013729.1	WP_012919529_1		COG0362	Gnd	6-phosphogluconate dehydrogenase [Carbohydrate transport and metabolism].	Prot_1_2197	1
KFLA_RS09295	1978355..1981627	+	Kribbella_flavida_DSM_17836	NC_013729.1	WP_012919530_1	+	pfam11175	DUF2961	Protein of unknown function (DUF2961). This family of proteins has no known function.	Prot_12_38	14
KFLA_RS36200	1981627..1983276	+	Kribbella_flavida_DSM_17836	NC_013729.1	WP_012919531_1		cd18609	GH32-like	Glycosyl hydrolase family 32 family protein. The GH32 family contains glycosyl hydrolase family GH32 proteins that cleave sucrose into fructose and glucose via beta-fructofuranosidase activity, producing invert sugar that is a mixture of dextrorotatory D-glucose and levorotatory D-fructose, thus named invertase (EC 3.2.1.26). This family also contains other fructofuranosidases such as inulinase (…	Prot_9_68	10
KFLA_RS09305	1983430..1983960	+	Kribbella_flavida_DSM_17836	NC_013729.1	WP_012919532_1		cd00431	cysteine_hydrolases	Cysteine hydrolases; This family contains amidohydrolases, like CSHase (N-carbamoylsarcosine amidohydrolase), involved in creatine metabolism and nicotinamidase, converting nicotinamide to nicotinic acid and ammonia in the pyridine nucleotide cycle. It also contains isochorismatase, an enzyme that catalyzes the conversion of isochorismate to 2,3-dihydroxybenzoate and pyruvate, via the hydrolysis …	Prot_1_2023	1
KFLA_RS09310	1983991..1984209	+	Kribbella_flavida_DSM_17836	NC_013729.1	WP_012919533_1					Prot_1_2349	1
KFLA_RS09315	1984461..1985294	-	Kribbella_flavida_DSM_17836	NC_013729.1	WP_012919534_1		cd05269	TMR_SDR_a	triphenylmethane reductase (TMR)-like proteins, NMRa-like, atypical (a) SDRs. TMR is an atypical NADP-binding protein of the SDR family. It lacks the active site residues of the SDRs but has a glycine rich NAD(P)-binding motif that matches the extended SDRs. Proteins in this subgroup however, are more similar in length to the classical SDRs. TMR was identified as a reducer of triphenylmethane dye…	Prot_1_1936	1
KFLA_RS09320	1985325..1986548	-	Kribbella_flavida_DSM_17836	NC_013729.1	WP_012919535_1		pfam01636	APH	Phosphotransferase enzyme family. This family consists of bacterial antibiotic resistance proteins, which confer resistance to various aminoglycosides they include: aminoglycoside 3'-phosphotransferase or kanamycin kinase / neomycin-kanamycin phosphotransferase and streptomycin 3''-kinase or streptomycin 3''-phosphotransferase. The aminoglycoside phosphotransferases inactivate aminoglycoside anti…	Prot_1_1223	1
KFLA_RS09325	1986621..1987823	-	Kribbella_flavida_DSM_17836	NC_013729.1	WP_012919536_1		COG0162	TyrS	Tyrosyl-tRNA synthetase [Translation, ribosomal structure and biogenesis].	Prot_1_4710	1
KFLA_RS09330	1988041..1988607	+	Kribbella_flavida_DSM_17836	NC_013729.1	WP_012919537_1		cd02885	IPP_Isomerase	Isopentenyl diphosphate (IPP) isomerase, a member of the Nudix hydrolase superfamily, is a key enzyme in the isoprenoid biosynthetic pathway. Isoprenoids comprise a large family of natural products including sterols, carotenoids, dolichols and prenylated proteins. These compounds are synthesized from two precursors: isopentenyl diphosphate (IPP) and dimethylallyl diphosphate (DMAPP). IPP isomeras…	Prot_1_4124	1
KFLA_RS09335	1988597..1989592	-	Kribbella_flavida_DSM_17836	NC_013729.1	WP_012919538_1		COG1893	PanE	Ketopantoate reductase [Coenzyme transport and metabolism].	Prot_1_1457	1
KFLA_RS09340	1989701..1989967	-	Kribbella_flavida_DSM_17836	NC_013729.1	WP_041289224_1					Prot_1_2696	1
KFLA_RS09345	1990156..1991754	+	Kribbella_flavida_DSM_17836	NC_013729.1	WP_012919540_1		COG0488	Uup	ATPase components of ABC transporters with duplicated ATPase domains [General function prediction only].	Prot_1_1393	1
===	KFLA_RS14070		Kribbella_flavida_DSM_17836	NC_013729.1							470
KFLA_RS14020	3000689..3001711	+	Kribbella_flavida_DSM_17836	NC_013729.1	WP_012920453_1		pfam01212	Beta_elim_lyase	Beta-eliminating lyase.	Prot_1_4575	1
KFLA_RS35585	3001725..3002378	-	Kribbella_flavida_DSM_17836	NC_013729.1	WP_012920454_1					Prot_1_1387	1
KFLA_RS14030	3002375..3003031	-	Kribbella_flavida_DSM_17836	NC_013729.1	WP_012920455_1		COG1595	RpoE	DNA-directed RNA polymerase specialized sigma subunit, sigma24 family [Transcription].	Prot_1_1820	1
KFLA_RS14035	3003028..3003891	-	Kribbella_flavida_DSM_17836	NC_013729.1	WP_012920456_1		cd05153	HomoserineK_II	Type II Homoserine Kinase. This subfamily is composed of unusual homoserine kinases, from a subset of bacteria, which have a Protein Kinase fold. These proteins do not bear any similarity to the GHMP family homoserine kinases present in most bacteria and eukaryotes. Homoserine kinase catalyzes the transfer of the gamma-phosphoryl group from ATP to L-homoserine producing L-homoserine phosphate, an…	Prot_1_3981	1
KFLA_RS14040	3004028..3005005	+	Kribbella_flavida_DSM_17836	NC_013729.1	WP_012920457_1		COG0462	PrsA	Phosphoribosylpyrophosphate synthetase [Nucleotide transport and metabolism, Amino acid transport and metabolism].	Prot_1_4716	1
KFLA_RS14045	3005087..3007714	-	Kribbella_flavida_DSM_17836	NC_013729.1	WP_041289320_1		pfam14508	GH97_N	Glycosyl-hydrolase 97 N-terminal. This N-terminal domain of glycosyl-hydrolase-97 contributes part of the active site pocket. It is also important for contact with the catalytic and C-terminal domains of the whole.	Prot_1_2464	1
KFLA_RS14050	3007812..3010943	-	Kribbella_flavida_DSM_17836	NC_013729.1	WP_012920459_1		COG1228	HutI	Imidazolonepropionase or related amidohydrolase [Secondary metabolites biosynthesis, transport and catabolism].	Prot_1_3139	1
KFLA_RS14055	3011082..3011609	+	Kribbella_flavida_DSM_17836	NC_013729.1	WP_012920460_1					Prot_1_2321	1
KFLA_RS14060	3011700..3012752	-	Kribbella_flavida_DSM_17836	NC_013729.1	WP_012920461_1					Prot_1_2756	1
KFLA_RS14065	3012742..3013236	-	Kribbella_flavida_DSM_17836	NC_013729.1	WP_012920462_1		COG1595	RpoE	DNA-directed RNA polymerase specialized sigma subunit, sigma24 family [Transcription].	Prot_1_1379	1
KFLA_RS14070	3013375..3014448	+	Kribbella_flavida_DSM_17836	NC_013729.1	WP_012920463_1	+	pfam11175	DUF2961	Protein of unknown function (DUF2961). This family of proteins has no known function.	Prot_81_1	85
KFLA_RS14075	3014445..3015656	-	Kribbella_flavida_DSM_17836	NC_013729.1	WP_012920464_1		COG3387	SGA1	Glucoamylase (glucan-1,4-alpha-glucosidase), GH15 family [Carbohydrate transport and metabolism].	Prot_1_4315	1
KFLA_RS14080	3015676..3016599	-	Kribbella_flavida_DSM_17836	NC_013729.1	WP_012920465_1		COG0697	RhaT	Permease of the drug/metabolite transporter (DMT) superfamily [Carbohydrate transport and metabolism, Amino acid transport and metabolism, General function prediction only].	Prot_1_1044	1
KFLA_RS14085	3016631..3018661	-	Kribbella_flavida_DSM_17836	NC_013729.1	WP_012920466_1		COG2815	PASTA	PASTA domain, binds beta-lactams [Cell wall/membrane/envelope biogenesis].	Prot_1_1220	1
KFLA_RS14090	3018765..3019805	-	Kribbella_flavida_DSM_17836	NC_013729.1	WP_012920467_1		cd00254	LT-like	lytic transglycosylase(LT)-like domain. Members include the soluble and insoluble membrane-bound LTs in bacteria and LTs in bacteriophage lambda. LTs catalyze the cleavage of the beta-1,4-glycosidic bond between N-acetylmuramic acid (MurNAc) and N-acetyl-D-glucosamine (GlcNAc), as do "goose-type" lysozymes. However, in addition to this, they also make a new glycosidic bond with the C6 hydroxyl gr…	Prot_1_4938	1
KFLA_RS14095	3020551..3021327	-	Kribbella_flavida_DSM_17836	NC_013729.1	WP_012920468_1		cd04728	ThiG	Thiazole synthase (ThiG) is the tetrameric enzyme that is involved in the formation of the thiazole moiety of thiamin pyrophosphate, an essential ubiquitous cofactor that plays an important role in carbohydrate and amino acid metabolism. ThiG catalyzes the formation of thiazole from 1-deoxy-D-xylulose 5-phosphate (DXP) and dehydroglycine, with the help of the sulfur carrier protein ThiS that carr…	Prot_1_4127	1
KFLA_RS14100	3021337..3021537	-	Kribbella_flavida_DSM_17836	NC_013729.1	WP_012920469_1		cd00565	Ubl_ThiS	ubiquitin-like (Ubl) domain found in sulfur carrier protein ThiS. ThiS, also termed Thiamine biosynthesis protein (ThiaminS), is a sulfur carrier protein involved in thiamin biosynthesis in prokaryotes. It has the beta-grasp ubiquitin-like (Ubl) fold with low sequence similarity to ubiquitin (Ub), and is activated in an ATP-dependent manner by sulfurtransferases, similar to the activation mechani…	Prot_1_3812	1
KFLA_RS14105	3021546..3022736	-	Kribbella_flavida_DSM_17836	NC_013729.1	WP_012920470_1		pfam01266	DAO	FAD dependent oxidoreductase. This family includes various FAD dependent oxidoreductases: Glycerol-3-phosphate dehydrogenase EC:1.1.99.5, Sarcosine oxidase beta subunit EC:1.5.3.1, D-alanine oxidase EC:1.4.99.1, D-aspartate oxidase EC:1.4.3.1.	Prot_1_2970	1
KFLA_RS14110	3022735..3023439	+	Kribbella_flavida_DSM_17836	NC_013729.1	WP_083792855_1		cd00564	TMP_TenI	Thiamine monophosphate synthase (TMP synthase)/TenI. TMP synthase catalyzes an important step in the thiamine biosynthesis pathway, the substitution of the pyrophosphate of 2-methyl-4-amino-5- hydroxymethylpyrimidine pyrophosphate by 4-methyl-5- (beta-hydroxyethyl) thiazole phosphate to yield thiamine phosphate. TenI is a enzymatically inactive regulatory protein involved in the regulation of sev…	Prot_1_3680	1
KFLA_RS14115	3023465..3023911	+	Kribbella_flavida_DSM_17836	NC_013729.1	WP_012920472_1		COG4290	COG4290	Guanyl-specific ribonuclease Sa [Nucleotide transport and metabolism].	Prot_1_2678	1
KFLA_RS14120	3023908..3024336	+	Kribbella_flavida_DSM_17836	NC_013729.1	WP_012920473_1		pfam01337	Barstar	Barstar (barnase inhibitor).	Prot_1_1189	1
===	BDP_RS10305		Bifidobacterium_dentium_Bd1	NC_013714.1							470
BDP_RS10255	2464495..2465190	-	Bifidobacterium_dentium_Bd1	NC_013714.1	WP_003838281_1		cd01834	SGNH_hydrolase_like_2	SGNH_hydrolase subfamily. SGNH hydrolases are a diverse family of lipases and esterases. The tertiary fold of the enzyme is substantially different from that of the alpha/beta hydrolase family and unique among all known hydrolases; its active site closely resembles the Ser-His-Asp(Glu) triad found in other serine hydrolases.	Prot_1_2231	3
BDP_RS10260	2465340..2467127	-	Bifidobacterium_dentium_Bd1	NC_013714.1	WP_012902578_1		cd13582	PBP2_AlgQ_like_3	Periplasmic-binding component of alginate-specific ABC uptake system-like; contains the type 2 periplasmic binding fold. This subgroup includes uncharacterized periplasmic-binding proteins that are closely related to high molecular weight (HMW) alginate bining proteins (AlgQ1 and AlgQ2) found in gram-negative soil bacteria. The HMW alginate uptake system is composed of a novel pit formed on the c…	Prot_1_3654	3
BDP_RS10265	2467251..2468183	-	Bifidobacterium_dentium_Bd1	NC_013714.1	WP_003838278_1		COG0395	UgpE	ABC-type glycerol-3-phosphate transport system, permease component [Carbohydrate transport and metabolism].	Prot_1_1938	3
BDP_RS10270	2468208..2469245	-	Bifidobacterium_dentium_Bd1	NC_013714.1	WP_003838277_1		COG4209	LplB	ABC-type polysaccharide transport system, permease component [Carbohydrate transport and metabolism].	Prot_1_1335	3
BDP_RS10275	2469446..2470108	+	Bifidobacterium_dentium_Bd1	NC_013714.1	WP_003838275_1		COG5578	YesL	Uncharacterized membrane protein YesL [Function unknown].	Prot_1_2803	3
BDP_RS10280	2470418..2472835	-	Bifidobacterium_dentium_Bd1	NC_013714.1	WP_003838274_1		COG1501	YicI	Alpha-glucosidase, glycosyl hydrolase family GH31 [Carbohydrate transport and metabolism].	Prot_1_1636	3
BDP_RS10285	2472929..2473789	-	Bifidobacterium_dentium_Bd1	NC_013714.1	WP_003838273_1		COG0395	UgpE	ABC-type glycerol-3-phosphate transport system, permease component [Carbohydrate transport and metabolism].	Prot_17_10	27
BDP_RS10290	2473794..2474765	-	Bifidobacterium_dentium_Bd1	NC_013714.1	WP_003838271_1		COG1175	UgpA	ABC-type sugar transport system, permease component [Carbohydrate transport and metabolism].	Prot_11_47	20
BDP_RS10295	2474911..2476224	-	Bifidobacterium_dentium_Bd1	NC_013714.1	WP_003838270_1		cd13585	PBP2_TMBP_like	The periplasmic-binding component of ABC transport systems specific for trehalose/maltose and similar oligosaccharides; possess type 2 periplasmic binding fold. This family includes the periplasmic trehalose/maltose-binding component of an ABC transport system and related proteins from archaea and bacteria. Members of this group belong to the type 2 periplasmic-binding fold superfamily. PBP2 is c…	Prot_1_2104	3
BDP_RS10300	2476376..2477395	-	Bifidobacterium_dentium_Bd1	NC_013714.1	WP_012902581_1		COG1609	PurR	DNA-binding transcriptional regulator, LacI/PurR family [Transcription].	Prot_1_3936	3
BDP_RS10305	2477638..2478783	-	Bifidobacterium_dentium_Bd1	NC_013714.1	WP_012902582_1	+	pfam11175	DUF2961	Protein of unknown function (DUF2961). This family of proteins has no known function.	Prot_55_2	116
BDP_RS10310	2478885..2479763	-	Bifidobacterium_dentium_Bd1	NC_013714.1	WP_003838261_1		COG0395	UgpE	ABC-type glycerol-3-phosphate transport system, permease component [Carbohydrate transport and metabolism].	Prot_17_10	27
BDP_RS10315	2479780..2479986	-	Bifidobacterium_dentium_Bd1	NC_013714.1	WP_003838259_1					Prot_11_47	20
BDP_RS10320	2480053..2481177	-	Bifidobacterium_dentium_Bd1	NC_013714.1	WP_003838258_1		COG1609	PurR	DNA-binding transcriptional regulator, LacI/PurR family [Transcription].	Prot_13_31	16
BDP_RS10325	2481814..2482491	+	Bifidobacterium_dentium_Bd1	NC_013714.1	WP_012902584_1		COG0586	DedA	Uncharacterized membrane protein DedA, SNARE-associated domain [Function unknown].	Prot_3_411	5
BDP_RS10335	2483036..2484355	+	Bifidobacterium_dentium_Bd1	NC_013714.1	WP_003838255_1		COG1373	COG1373	Predicted ATPase, AAA+ superfamily [General function prediction only].	Prot_2_856	4
BDP_RS10340	2484494..2485462	-	Bifidobacterium_dentium_Bd1	NC_013714.1	WP_003838253_1		cd06291	PBP1_Qymf-like	ligand binding domain of the lacI-like transcription regulator from a novel metal-reducing bacterium Alkaliphilus Metalliredigens (strain Qymf) and its close homologs. This group includes the ligand binding domain of the lacI-like transcription regulator from a novel metal-reducing bacterium Alkaliphilus metalliredigens (strain Qymf) and its close homologs. Qymf is a strict anaerobe that could be…	Prot_5_161	8
BDP_RS10345	2485556..2487037	-	Bifidobacterium_dentium_Bd1	NC_013714.1	WP_003838252_1		COG1621	SacC	Sucrose-6-phosphate hydrolase SacC, GH32 family [Carbohydrate transport and metabolism].	Prot_7_95	10
BDP_RS10350	2487034..2488392	-	Bifidobacterium_dentium_Bd1	NC_013714.1	WP_003838250_1	+	pfam11175	DUF2961	Protein of unknown function (DUF2961). This family of proteins has no known function.	Prot_24_6	37
BDP_RS10355	2488440..2489270	-	Bifidobacterium_dentium_Bd1	NC_013714.1	WP_003838248_1		COG0395	UgpE	ABC-type glycerol-3-phosphate transport system, permease component [Carbohydrate transport and metabolism].	Prot_10_50	14
BDP_RS10360	2489276..2490145	-	Bifidobacterium_dentium_Bd1	NC_013714.1	WP_003838247_1		COG1175	UgpA	ABC-type sugar transport system, permease component [Carbohydrate transport and metabolism].	Prot_11_42	14
BDP_RS10365	2490253..2491575	-	Bifidobacterium_dentium_Bd1	NC_013714.1	WP_003838246_1		cd13585	PBP2_TMBP_like	The periplasmic-binding component of ABC transport systems specific for trehalose/maltose and similar oligosaccharides; possess type 2 periplasmic binding fold. This family includes the periplasmic trehalose/maltose-binding component of an ABC transport system and related proteins from archaea and bacteria. Members of this group belong to the type 2 periplasmic-binding fold superfamily. PBP2 is c…	Prot_5_183	8
BDP_RS10370	2491941..2492648	-	Bifidobacterium_dentium_Bd1	NC_013714.1	WP_003838243_1		COG0637	YcjU	Beta-phosphoglucomutase or related phosphatase, HAD superfamily [Carbohydrate transport and metabolism, General function prediction only].	Prot_3_388	5
BDP_RS10375	2492814..2493050	-	Bifidobacterium_dentium_Bd1	NC_013714.1	WP_012902590_1					Prot_3_280	5
BDP_RS10380	2493369..2493932	-	Bifidobacterium_dentium_Bd1	NC_013714.1	WP_003838240_1		cd04766	HTH_HspR	Helix-Turn-Helix DNA binding domain of the HspR transcription regulator. Helix-turn-helix (HTH) transcription regulator HspR, N-terminal domain. Heat shock protein regulators (HspR) have been shown to regulate expression of specific regulons in response to high temperature or high osmolarity in Streptomyces and Helicobacter, respectively. These proteins share the N-terminal DNA binding domain wit…	Prot_3_291	5
BDP_RS10385	2493938..2494963	-	Bifidobacterium_dentium_Bd1	NC_013714.1	WP_003838239_1		cd10747	DnaJ_C	C-terminal substrate binding domain of DnaJ and HSP40. The C-terminal region of the DnaJ/Hsp40 protein mediates oligomerization and binding to denatured polypeptide substrate. DnaJ/Hsp40 is a widely conserved heat-shock protein. It prevents the aggregation of unfolded substrate and forms a ternary complex with both substrate and DnaK/Hsp70; the N-terminal J-domain of DnaJ/Hsp40 stimulates the ATP…	Prot_3_296	5
BDP_RS10390	2494994..2495644	-	Bifidobacterium_dentium_Bd1	NC_013714.1	WP_003838238_1		cd00446	GrpE	nucleotide exchange factor GrpE. GrpE is the adenine nucleotide exchange factor of DnaK (Hsp70)-type ATPases. In bacteria, the DnaK-DnaJ-GrpE (KJE) chaperone system functions at the fulcrum of protein homeostasis. GrpE participates actively in response to heat shock by preventing aggregation of stress-denatured proteins; unfolded proteins initially bind to DnaJ, the J-domain ATPase-activating pro…	Prot_3_406	5
BDP_RS10395	2495647..2497518	-	Bifidobacterium_dentium_Bd1	NC_013714.1	WP_003838236_1		pfam00012	HSP70	Hsp70 protein. Hsp70 chaperones help to fold many proteins. Hsp70 assisted folding involves repeated cycles of substrate binding and release. Hsp70 activity is ATP dependent. Hsp70 proteins are made up of two regions: the amino terminus is the ATPase domain and the carboxyl terminus is the substrate binding region.	Prot_5_162	8
BDP_RS10400	2497870..2499951	-	Bifidobacterium_dentium_Bd1	NC_013714.1	WP_012902591_1		COG1785	PhoA	Alkaline phosphatase [Inorganic ion transport and metabolism, General function prediction only].	Prot_3_341	5
===	SNAS_RS15405		Stackebrandtia_nassauensis_DSM_44728	NC_013947.1							470
SNAS_RS34105	3289498..3289704	+	Stackebrandtia_nassauensis_DSM_44728	NC_013947.1	WP_083787347_1		cd00200	WD40	WD40 domain, found in a number of eukaryotic proteins that cover a wide variety of functions including adaptor/regulatory modules in signal transduction, pre-mRNA processing and cytoskeleton assembly; typically contains a GH dipeptide 11-24 residues from its N-terminus and the WD dipeptide at its C-terminus and is 40 residues long, hence the name WD40; between GH and WD lies a conserved core; ser…	Prot_1_1383	1
SNAS_RS15360	3289708..3290685	-	Stackebrandtia_nassauensis_DSM_44728	NC_013947.1	WP_013018357_1		pfam05448	AXE1	Acetyl xylan esterase (AXE1). This family consists of several bacterial acetyl xylan esterase proteins. Acetyl xylan esterases are enzymes that hydrolyze the ester linkages of the acetyl groups in position 2 and/or 3 of the xylose moieties of natural acetylated xylan from hardwood. These enzymes are one of the accessory enzymes which are part of the xylanolytic system, together with xylanases, be…	Prot_1_4475	1
SNAS_RS15365	3290805..3291500	+	Stackebrandtia_nassauensis_DSM_44728	NC_013947.1	WP_013018358_1					Prot_1_4063	1
SNAS_RS15370	3291774..3292739	-	Stackebrandtia_nassauensis_DSM_44728	NC_013947.1	WP_041624928_1		cd01562	Thr-dehyd	Threonine dehydratase: The first step in amino acid degradation is the removal of nitrogen. Although the nitrogen atoms of most amino acids are transferred to alpha-ketoglutarate before removal, the alpha-amino group of threonine can be directly converted into NH4+. The direct deamination is catalyzed by threonine dehydratase, in which pyridoxal phosphate (PLP) is the prosthetic group. Threonine …	Prot_1_3974	1
SNAS_RS15375	3292813..3293742	+	Stackebrandtia_nassauensis_DSM_44728	NC_013947.1	WP_013018360_1		cd08423	PBP2_LTTR_like_6	The C-terminal substrate binding domain of an uncharacterized LysR-type transcriptional regulator, contains the type 2 periplasmic binding fold. LysR-transcriptional regulators comprise the largest family of prokaryotic transcription factor. Homologs of some of LTTRs with similar domain organizations are also found in the archaea and eukaryotic organisms. The LTTRs are composed of two functional …	Prot_1_1301	1
SNAS_RS15380	3293868..3295019	+	Stackebrandtia_nassauensis_DSM_44728	NC_013947.1	WP_013018361_1		cd09170	PLDc_Nuc	Catalytic domain of EDTA-resistant nuclease Nuc from Salmonella typhimurium and similar proteins. Catalytic domain of an EDTA-resistant nuclease Nuc from Salmonella typhimurium and similar proteins. Nuc is an endonuclease cleaving both single- and double-stranded DNA. It is the smallest known member of the phospholipase D (PLD, EC 3.1.4.4) superfamily that includes a diverse group of proteins wit…	Prot_1_4696	1
SNAS_RS15385	3295051..3295458	-	Stackebrandtia_nassauensis_DSM_44728	NC_013947.1	WP_013018362_1		COG4460	COG4460	Uncharacterized protein [Function unknown].	Prot_1_3809	1
SNAS_RS15390	3295555..3296892	+	Stackebrandtia_nassauensis_DSM_44728	NC_013947.1	WP_013018363_1		cd13585	PBP2_TMBP_like	The periplasmic-binding component of ABC transport systems specific for trehalose/maltose and similar oligosaccharides; possess type 2 periplasmic binding fold. This family includes the periplasmic trehalose/maltose-binding component of an ABC transport system and related proteins from archaea and bacteria. Members of this group belong to the type 2 periplasmic-binding fold superfamily. PBP2 is c…	Prot_3_301	3
SNAS_RS15395	3296889..3297806	+	Stackebrandtia_nassauensis_DSM_44728	NC_013947.1	WP_013018364_1		COG1175	UgpA	ABC-type sugar transport system, permease component [Carbohydrate transport and metabolism].	Prot_17_12	19
SNAS_RS15400	3297796..3298620	+	Stackebrandtia_nassauensis_DSM_44728	NC_013947.1	WP_013018365_1		COG0395	UgpE	ABC-type glycerol-3-phosphate transport system, permease component [Carbohydrate transport and metabolism].	Prot_31_4	50
SNAS_RS15405	3298631..3299716	+	Stackebrandtia_nassauensis_DSM_44728	NC_013947.1	WP_013018366_1	+	pfam11175	DUF2961	Protein of unknown function (DUF2961). This family of proteins has no known function.	Prot_13_26	17
SNAS_RS15410	3299759..3301255	-	Stackebrandtia_nassauensis_DSM_44728	NC_013947.1	WP_013018367_1		cd07804	FGGY_XK_like_1	uncharacterized xylulose kinase-like proteins; a subgroup of the FGGY family of carbohydrate kinases. This subgroup is composed of uncharacterized bacterial and archaeal xylulose kinases-like proteins with similarity to bacterial D-xylulose kinases (XK, also known as xylulokinase; EC 2.7.1.17), which catalyze the rate-limiting step in the ATP-dependent phosphorylation of D-xylulose to produce D-x…	Prot_26_5	29
SNAS_RS15415	3301258..3302670	-	Stackebrandtia_nassauensis_DSM_44728	NC_013947.1	WP_013018368_1		cd00578	L-fuc_L-ara-isomerases	L-fucose isomerase (FucIase) and L-arabinose isomerase (AI) family; composed of FucIase, AI and similar proteins. FucIase converts L-fucose, an aldohexose, to its ketose form, which prepares it for aldol cleavage (similar to the isomerization of glucose in glycolysis). L-fucose (or 6-deoxy-L-galactose) is found in various oligo- and polysaccharides in mammals, bacteria and plants. AI catalyzes th…	Prot_10_54	12
SNAS_RS15420	3302806..3303801	+	Stackebrandtia_nassauensis_DSM_44728	NC_013947.1	WP_013018369_1		COG1609	PurR	DNA-binding transcriptional regulator, LacI/PurR family [Transcription].	Prot_7_105	7
SNAS_RS15425	3303856..3304683	-	Stackebrandtia_nassauensis_DSM_44728	NC_013947.1	WP_013018370_1		COG1129	MglA	ABC-type sugar transport system, ATPase component [Carbohydrate transport and metabolism].	Prot_2_573	2
SNAS_RS15430	3304680..3305687	-	Stackebrandtia_nassauensis_DSM_44728	NC_013947.1	WP_013018371_1		COG1172	AraH	Ribose/xylose/arabinose/galactoside ABC-type transport system, permease component [Carbohydrate transport and metabolism].	Prot_2_635	2
SNAS_RS15435	3305727..3306734	-	Stackebrandtia_nassauensis_DSM_44728	NC_013947.1	WP_013018372_1		cd01536	PBP1_ABC_sugar_binding-like	periplasmic sugar-binding domain of active transport systems that are members of the type 1 periplasmic binding protein (PBP1) superfamily. Periplasmic sugar-binding domain of active transport systems that are members of the type 1 periplasmic binding protein (PBP1) superfamily. The members of this family function as the primary receptors for chemotaxis and transport of many sugar based solutes i…	Prot_1_1236	1
SNAS_RS15440	3306881..3307885	+	Stackebrandtia_nassauensis_DSM_44728	NC_013947.1	WP_013018373_1		COG1609	PurR	DNA-binding transcriptional regulator, LacI/PurR family [Transcription].	Prot_1_1341	1
SNAS_RS15445	3307961..3308458	+	Stackebrandtia_nassauensis_DSM_44728	NC_013947.1	WP_013018374_1		COG1846	MarR	DNA-binding transcriptional regulator, MarR family [Transcription].	Prot_1_1878	1
SNAS_RS15450	3308571..3309248	+	Stackebrandtia_nassauensis_DSM_44728	NC_013947.1	WP_013018375_1					Prot_1_4717	1
SNAS_RS15455	3309292..3309942	-	Stackebrandtia_nassauensis_DSM_44728	NC_013947.1	WP_013018376_1		cd07723	hydroxyacylglutathione_hydrolase_MBL-fold	hydroxyacylglutathione hydrolase, MBL-fold metallo-hydrolase domain. hydroxyacylglutathione hydrolase (EC 3.1.2.6, also known as, glyoxalase II; S-2-hydroxylacylglutathione hydrolase; hydroxyacylglutathione hydrolase; acetoacetylglutathione hydrolase). In the second step of the glycoxlase system this enzyme hydrolyzes S-d-lactoylglutathione to d-lactate and regenerates glutathione in the process.…	Prot_1_3009	1
===	SNAS_RS16065		Stackebrandtia_nassauensis_DSM_44728	NC_013947.1							470
SNAS_RS16015	3426388..3428697	-	Stackebrandtia_nassauensis_DSM_44728	NC_013947.1	WP_013018489_1		COG1472	BglX	Periplasmic beta-glucosidase and related glycosidases [Carbohydrate transport and metabolism].	Prot_1_2227	1
SNAS_RS16020	3428717..3429547	-	Stackebrandtia_nassauensis_DSM_44728	NC_013947.1	WP_013018490_1		COG0395	UgpE	ABC-type glycerol-3-phosphate transport system, permease component [Carbohydrate transport and metabolism].	Prot_1_2813	1
SNAS_RS16025	3429544..3430428	-	Stackebrandtia_nassauensis_DSM_44728	NC_013947.1	WP_013018491_1		COG1175	UgpA	ABC-type sugar transport system, permease component [Carbohydrate transport and metabolism].	Prot_1_1386	1
SNAS_RS16030	3430425..3431711	-	Stackebrandtia_nassauensis_DSM_44728	NC_013947.1	WP_013018492_1		cd14749	PBP2_XBP1_like	The periplasmic-binding component of ABC transport systems specific for xylo-oligosaccharides; possesses type 2 periplasmic binding fold. This group represents the periplasmic component of an ABC transport system XBP1 that shows preference for xylo-oligosaccharides in the order of xylotriose > xylobiose > xylotetraose. Members of this group belong to the type 2 periplasmic-binding fold superfamil…	Prot_1_1754	1
SNAS_RS16035	3431899..3432954	+	Stackebrandtia_nassauensis_DSM_44728	NC_013947.1	WP_013018493_1		cd06296	PBP1_CatR-like	ligand-binding domain of a LacI-like transcriptional regulator, CatR which is involved in catechol degradation. This group includes the ligand-binding domain of a LacI-like transcriptional regulator, CatR which is involved in catechol degradation. This group belongs to the LacI-GalR family repressors that are composed of two functional domains: an N-terminal HTH (helix-turn-helix) domain, which i…	Prot_1_2135	1
SNAS_RS16040	3432951..3434345	+	Stackebrandtia_nassauensis_DSM_44728	NC_013947.1	WP_013018494_1		cd07809	FGGY_D-XK_1	D-xylulose kinases, subgroup 1; members of the FGGY family of carbohydrate kinases. This subgroup is composed of D-xylulose kinases (XK, also known as xylulokinase; EC 2.7.1.17) from bacteria and eukaryota. They share high sequence similarity with Escherichia coli xylulokinase (EcXK), which catalyzes the rate-limiting step in the ATP-dependent phosphorylation of D-xylulose to produce D-xylulose 5…	Prot_6_134	7
SNAS_RS16045	3434361..3435533	+	Stackebrandtia_nassauensis_DSM_44728	NC_013947.1	WP_013018495_1		COG2115	XylA	Xylose isomerase [Carbohydrate transport and metabolism].	Prot_2_815	2
SNAS_RS16050	3435632..3436849	+	Stackebrandtia_nassauensis_DSM_44728	NC_013947.1	WP_013018496_1					Prot_1_4014	1
SNAS_RS34130	3436873..3437220	+	Stackebrandtia_nassauensis_DSM_44728	NC_013947.1	WP_083787349_1		pfam03992	ABM	Antibiotic biosynthesis monooxygenase. This domain is found in monooxygenases involved in the biosynthesis of several antibiotics by Streptomyces species. It's occurrence as a repeat in Streptomyces coelicolor SCO1909 is suggestive that the other proteins function as multimers. There is also a conserved histidine which is likely to be an active site residue.	Prot_1_4846	1
SNAS_RS16060	3438217..3439716	+	Stackebrandtia_nassauensis_DSM_44728	NC_013947.1	WP_013018498_1		pfam00561	Abhydrolase_1	alpha/beta hydrolase fold. This catalytic domain is found in a very wide range of enzymes.	Prot_1_4012	1
SNAS_RS16065	3439835..3442627	+	Stackebrandtia_nassauensis_DSM_44728	NC_013947.1	WP_013018499_1	+	pfam11175	DUF2961	Protein of unknown function (DUF2961). This family of proteins has no known function.	Prot_42_3	63
SNAS_RS16070	3442674..3443312	+	Stackebrandtia_nassauensis_DSM_44728	NC_013947.1	WP_013018500_1					Prot_1_3184	1
SNAS_RS16075	3443383..3444141	+	Stackebrandtia_nassauensis_DSM_44728	NC_013947.1	WP_041624949_1					Prot_1_4622	1
SNAS_RS16080	3444181..3446538	+	Stackebrandtia_nassauensis_DSM_44728	NC_013947.1	WP_013018502_1		cd16025	PAS_like	Bacterial Arylsulfatase of Pseudomonas aeruginosa and related proteins. Sulfatases catalyze the hydrolysis of sulfate esters from wide range of substrates, including steroids, carbohydrates and proteins. Sulfate esters may be formed from various alcohols and amines. The biological roles of sulfatase includes the cycling of sulfur in the environment, in the degradation of sulfated glycosaminoglyca…	Prot_1_2333	1
SNAS_RS16085	3446639..3448147	+	Stackebrandtia_nassauensis_DSM_44728	NC_013947.1	WP_083787132_1		pfam02447	GntP_permease	GntP family permease. This is a family of integral membrane permeases that are involved in gluconate uptake. E. coli contains several members of this family including GntU, a low affinity transporter, and GntT, a high affinity transporter.	Prot_1_2835	1
SNAS_RS16090	3448144..3449508	+	Stackebrandtia_nassauensis_DSM_44728	NC_013947.1	WP_013018504_1		COG3395	YgbK	Uncharacterized conserved protein YgbK, DUF1537 family [Function unknown].	Prot_1_1429	1
SNAS_RS16095	3449505..3450548	+	Stackebrandtia_nassauensis_DSM_44728	NC_013947.1	WP_013018505_1		pfam04166	PdxA	Pyridoxal phosphate biosynthetic protein PdxA. In Escherichia coli the coenzyme pyridoxal 5'-phosphate is synthesized de novo by a pathway that is thought to involve the condensation of 4-(phosphohydroxy)-L-threonine and 1-deoxy-D-xylulose, catalyzed by the enzymes PdxA and PdxJ, to form either pyridoxine (vitamin B6) or pyridoxine 5'-phosphate.	Prot_1_2157	1
SNAS_RS16100	3450561..3451394	+	Stackebrandtia_nassauensis_DSM_44728	NC_013947.1	WP_013018506_1		COG1349	GlpR	DNA-binding transcriptional regulator of sugar metabolism, DeoR/GlpR family [Transcription, Carbohydrate transport and metabolism].	Prot_1_4810	1
SNAS_RS16105	3451404..3451847	-	Stackebrandtia_nassauensis_DSM_44728	NC_013947.1	WP_013018507_1		pfam06172	Cupin_5	Cupin superfamily (DUF985). Family of uncharacterized proteins found in bacteria and eukaryotes that belongs to the Cupin superfamily.	Prot_1_3119	1
SNAS_RS32860	3451931..3453919	-	Stackebrandtia_nassauensis_DSM_44728	NC_013947.1	WP_083787133_1		cd17485	MFS_MFSD3	Major facilitator superfamily domain containing 3 protein. Major facilitator superfamily domain containing 3 protein (MFSD3) is a predicted acetyl-CoA transporter. As an atypical putative membrane-bound solute carrier (SLC), MFSD3 is most likely to be functionally active in the plasma membrane and not in any intracellular organelles. MFSD3 belongs to the Major Facilitator Superfamily (MFS) of mem…	Prot_1_2385	1
SNAS_RS16115	3453877..3455622	-	Stackebrandtia_nassauensis_DSM_44728	NC_013947.1	WP_013018509_1		COG1132	MdlB	ABC-type multidrug transport system, ATPase and permease component [Defense mechanisms].	Prot_1_1277	1
===	GYMC10_RS12890		Paenibacillus_Y412MC10	NC_013406.1							470
GYMC10_RS12840	2919745..2920965	+	Paenibacillus_Y412MC10	NC_013406.1	WP_015734842_1		cd17333	MFS_FucP_MFSD4_like	Bacterial fucose permease, eukaryotic Major facilitator superfamily domain-containing protein 4, and similar proteins. This family is composed of bacterial L-fucose permease (FucP), eukaryotic Major facilitator superfamily domain-containing protein 4 (MFSD4) proteins, and similar proteins. L-fucose permease facilitates the uptake of L-fucose across the boundary membrane with the concomitant trans…	Prot_1_1447	1
GYMC10_RS12845	2921077..2922045	+	Paenibacillus_Y412MC10	NC_013406.1	WP_015734843_1		cd06291	PBP1_Qymf-like	ligand binding domain of the lacI-like transcription regulator from a novel metal-reducing bacterium Alkaliphilus Metalliredigens (strain Qymf) and its close homologs. This group includes the ligand binding domain of the lacI-like transcription regulator from a novel metal-reducing bacterium Alkaliphilus metalliredigens (strain Qymf) and its close homologs. Qymf is a strict anaerobe that could be…	Prot_2_513	2
GYMC10_RS12850	2922224..2923180	+	Paenibacillus_Y412MC10	NC_013406.1	WP_036663522_1		COG4209	LplB	ABC-type polysaccharide transport system, permease component [Carbohydrate transport and metabolism].	Prot_4_214	4
GYMC10_RS12855	2923193..2924089	+	Paenibacillus_Y412MC10	NC_013406.1	WP_015734845_1		COG0395	UgpE	ABC-type glycerol-3-phosphate transport system, permease component [Carbohydrate transport and metabolism].	Prot_2_550	2
GYMC10_RS12860	2924213..2925826	+	Paenibacillus_Y412MC10	NC_013406.1	WP_015734846_1		cd13581	PBP2_AlgQ_like_2	Periplasmic-binding component of alginate-specific ABC uptake system-like; contains the type 2 periplasmic binding fold. This subgroup includes uncharacterized periplasmic-binding proteins that are closely related to high molecular weight (HMW) alginate bining proteins (AlgQ1 and AlgQ2) found in gram-negative soil bacteria. The HMW alginate uptake system is composed of a novel pit formed on the c…	Prot_2_664	2
GYMC10_RS31840	2925859..2928324	+	Paenibacillus_Y412MC10	NC_013406.1	WP_015734847_1		cd18622	GH32_Inu-like	glycoside hydrolase family 32 protein such as Aspergillus ficuum endo-inulinase (Inu2). This subfamily of glycosyl hydrolase family GH32 includes endo-inulinase (inu2, EC 3.2.1.7), exo-inulinase (Inu1, EC 3.2.1.80), invertase (EC 3.2.1.26), and levan fructotransferase (LftA, EC 4.2.2.16), among others. These enzymes cleave sucrose into fructose and glucose via beta-fructofuranosidase activity, pr…	Prot_3_317	3
GYMC10_RS12870	2928321..2930615	+	Paenibacillus_Y412MC10	NC_013406.1	WP_015734848_1		cd08996	GH32_FFase	Glycosyl hydrolase family 32, beta-fructosidases. Glycosyl hydrolase family GH32 cleaves sucrose into fructose and glucose via beta-fructofuranosidase activity, producing invert sugar that is a mixture of dextrorotatory D-glucose and levorotatory D-fructose, thus named invertase (EC 3.2.1.26). This family also contains other fructofuranosidases such as inulinase (EC 3.2.1.7), exo-inulinase (EC 3.…	Prot_2_931	2
GYMC10_RS12875	2930864..2932288	+	Paenibacillus_Y412MC10	NC_013406.1	WP_015734849_1		cd08995	GH32_EcAec43-like	Glycosyl hydrolase family 32, such as the putative glycoside hydrolase Escherichia coli Aec43 (FosGH2). This glycosyl hydrolase family 32 (GH32) subgroup includes Escherichia coli strain BEN2908 putative glycoside hydrolase Aec43 (FosGH2). GH32 enzymes cleave sucrose into fructose and glucose via beta-fructofuranosidase activity, producing invert sugar that is a mixture of dextrorotatory D-glucos…	Prot_1_4394	1
GYMC10_RS12880	2932571..2933455	+	Paenibacillus_Y412MC10	NC_013406.1	WP_041621981_1		cd05151	ChoK-like	Choline Kinase and similar proteins. This subfamily is composed of bacterial and eukaryotic choline kinases, as well as eukaryotic ethanolamine kinase. ChoK catalyzes the transfer of the gamma-phosphoryl group from ATP (or CTP) to its substrate, choline, producing phosphorylcholine (PCho), a precursor to the biosynthesis of two major membrane phospholipids, phosphatidylcholine (PC), and sphingomy…	Prot_1_2324	1
GYMC10_RS12885	2933840..2934832	-	Paenibacillus_Y412MC10	NC_013406.1	WP_015734851_1		COG1609	PurR	DNA-binding transcriptional regulator, LacI/PurR family [Transcription].	Prot_4_233	4
GYMC10_RS12890	2934873..2935961	-	Paenibacillus_Y412MC10	NC_013406.1	WP_015734852_1	+	pfam11175	DUF2961	Protein of unknown function (DUF2961). This family of proteins has no known function.	Prot_20_8	27
GYMC10_RS12895	2935982..2936815	-	Paenibacillus_Y412MC10	NC_013406.1	WP_015734853_1		COG0395	UgpE	ABC-type glycerol-3-phosphate transport system, permease component [Carbohydrate transport and metabolism].	Prot_7_89	7
GYMC10_RS12900	2936817..2937692	-	Paenibacillus_Y412MC10	NC_013406.1	WP_015734854_1		COG1175	UgpA	ABC-type sugar transport system, permease component [Carbohydrate transport and metabolism].	Prot_7_106	7
GYMC10_RS12905	2937777..2939096	-	Paenibacillus_Y412MC10	NC_013406.1	WP_015734855_1		cd14749	PBP2_XBP1_like	The periplasmic-binding component of ABC transport systems specific for xylo-oligosaccharides; possesses type 2 periplasmic binding fold. This group represents the periplasmic component of an ABC transport system XBP1 that shows preference for xylo-oligosaccharides in the order of xylotriose > xylobiose > xylotetraose. Members of this group belong to the type 2 periplasmic-binding fold superfamil…	Prot_6_147	6
GYMC10_RS12910	2939173..2940636	-	Paenibacillus_Y412MC10	NC_013406.1	WP_015734856_1		cd08995	GH32_EcAec43-like	Glycosyl hydrolase family 32, such as the putative glycoside hydrolase Escherichia coli Aec43 (FosGH2). This glycosyl hydrolase family 32 (GH32) subgroup includes Escherichia coli strain BEN2908 putative glycoside hydrolase Aec43 (FosGH2). GH32 enzymes cleave sucrose into fructose and glucose via beta-fructofuranosidase activity, producing invert sugar that is a mixture of dextrorotatory D-glucos…	Prot_4_234	4
GYMC10_RS12915	2940828..2941742	+	Paenibacillus_Y412MC10	NC_013406.1	WP_015734857_1		pfam00480	ROK	ROK family.	Prot_6_125	6
GYMC10_RS12920	2941868..2943475	+	Paenibacillus_Y412MC10	NC_013406.1	WP_015734858_1		COG4753	YesN	Two-component response regulator, YesN/AraC family, consists of REC and AraC-type DNA-binding domains [Signal transduction mechanisms, Transcription].	Prot_3_320	3
GYMC10_RS12925	2943484..2945280	+	Paenibacillus_Y412MC10	NC_013406.1	WP_015734859_1		COG2972	YesM	Sensor histidine kinase YesM [Signal transduction mechanisms].	Prot_3_282	3
GYMC10_RS12930	2945395..2946801	+	Paenibacillus_Y412MC10	NC_013406.1	WP_015734860_1		cd13585	PBP2_TMBP_like	The periplasmic-binding component of ABC transport systems specific for trehalose/maltose and similar oligosaccharides; possess type 2 periplasmic binding fold. This family includes the periplasmic trehalose/maltose-binding component of an ABC transport system and related proteins from archaea and bacteria. Members of this group belong to the type 2 periplasmic-binding fold superfamily. PBP2 is c…	Prot_3_318	3
GYMC10_RS12935	2946886..2947818	+	Paenibacillus_Y412MC10	NC_013406.1	WP_015734861_1		COG1175	UgpA	ABC-type sugar transport system, permease component [Carbohydrate transport and metabolism].	Prot_3_321	3
GYMC10_RS12940	2947815..2948648	+	Paenibacillus_Y412MC10	NC_013406.1	WP_015734862_1		COG0395	UgpE	ABC-type glycerol-3-phosphate transport system, permease component [Carbohydrate transport and metabolism].	Prot_3_331	3
GYMC10_RS12945	2948679..2949836	+	Paenibacillus_Y412MC10	NC_013406.1	WP_015734863_1	+	pfam11175	DUF2961	Protein of unknown function (DUF2961). This family of proteins has no known function.	Prot_5_168	5
GYMC10_RS12950	2950184..2951788	+	Paenibacillus_Y412MC10	NC_013406.1	WP_015734864_1		COG1524	Npp1	Predicted pyrophosphatase or phosphodiesterase, AlkP superfamily [General function prediction only].	Prot_1_2212	1
GYMC10_RS12955	2951932..2952237	+	Paenibacillus_Y412MC10	NC_013406.1	WP_009593575_1		pfam07876	Dabb	Stress responsive A/B Barrel Domain. The function of this family is unknown, but it is upregulated in response to salt stress in Populus balsamifera. It is also found at the C-terminus of an fructose 1,6-bisphosphate aldolase from Hydrogenophilus thermoluteolus. Arthrobacter nicotinovorans ORF106 is found in the pA01 plasmid, which encodes genes for molybdopterin uptake and degradation of plant a…	Prot_1_3597	1
GYMC10_RS12960	2952289..2953416	+	Paenibacillus_Y412MC10	NC_013406.1	WP_015734865_1		COG0079	HisC	Histidinol-phosphate/aromatic aminotransferase or cobyric acid decarboxylase [Amino acid transport and metabolism].	Prot_1_2884	1
GYMC10_RS12965	2953551..2954633	-	Paenibacillus_Y412MC10	NC_013406.1	WP_015734866_1		pfam05504	Spore_GerAC	Spore germination B3/ GerAC like, C-terminal. The GerAC protein of the Bacillus subtilis spore is required for the germination response to L-alanine. Members of this family are thought to be located in the inner spore membrane. Although the function of this family is unclear, they are likely to encode the components of the germination apparatus that respond directly to this germinant, mediating t…	Prot_1_3258	1
GYMC10_RS12970	2954635..2955729	-	Paenibacillus_Y412MC10	NC_013406.1	WP_015734867_1		pfam03845	Spore_permease	Spore germination protein.	Prot_1_3603	1
GYMC10_RS12975	2955722..2957104	-	Paenibacillus_Y412MC10	NC_013406.1	WP_015734868_1		pfam03323	GerA	Bacillus/Clostridium GerA spore germination protein.	Prot_1_4026	1
GYMC10_RS12980	2957208..2957888	+	Paenibacillus_Y412MC10	NC_013406.1	WP_015734869_1		COG1182	AzoR	FMN-dependent NADH-azoreductase [Energy production and conversion].	Prot_1_4462	1
GYMC10_RS12985	2957928..2959322	-	Paenibacillus_Y412MC10	NC_013406.1	WP_015734870_1		COG1167	ARO8	DNA-binding transcriptional regulator, MocR family, contains an aminotransferase domain [Transcription, Amino acid transport and metabolism].	Prot_1_2068	1
GYMC10_RS12990	2959445..2960404	+	Paenibacillus_Y412MC10	NC_013406.1	WP_015734871_1		COG0697	RhaT	Permease of the drug/metabolite transporter (DMT) superfamily [Carbohydrate transport and metabolism, Amino acid transport and metabolism, General function prediction only].	Prot_1_2490	1
GYMC10_RS12995	2960435..2960620	+	Paenibacillus_Y412MC10	NC_013406.1	WP_049788689_1					Prot_1_3394	1
===	GYMC10_RS18710		Paenibacillus_Y412MC10	NC_013406.1							470
GYMC10_RS18660	4335319..4336137	-	Paenibacillus_Y412MC10	NC_013406.1	WP_041622219_1		COG1533			Prot_2_689	2
GYMC10_RS18665	4336222..4336935	-	Paenibacillus_Y412MC10	NC_013406.1	WP_015735980_1		pfam09859	Oxygenase-NA	Oxygenase, catalyzing oxidative methylation of damaged DNA. This family of bacterial sequences is predicted to catalyze oxidative de-methylation of damaged bases in DNA.	Prot_2_578	2
GYMC10_RS18670	4336928..4337473	-	Paenibacillus_Y412MC10	NC_013406.1	WP_015735981_1		COG0350	AdaB	O6-methylguanine-DNA--protein-cysteine methyltransferase [Replication, recombination and repair].	Prot_2_725	2
GYMC10_RS18675	4337463..4338056	-	Paenibacillus_Y412MC10	NC_013406.1	WP_015735982_1		COG2169	AdaA	Methylphosphotriester-DNA--protein-cysteine methyltransferase (N-terminal fragment of Ada), contains Zn-binding and two AraC-type DNA-binding domains [Replication, recombination and repair].	Prot_2_929	2
GYMC10_RS18680	4338246..4339193	+	Paenibacillus_Y412MC10	NC_013406.1	WP_015735983_1		COG0122	AlkA	3-methyladenine DNA glycosylase/8-oxoguanine DNA glycosylase [Replication, recombination and repair].	Prot_2_515	2
GYMC10_RS18685	4339290..4339763	-	Paenibacillus_Y412MC10	NC_013406.1	WP_015735984_1					Prot_1_1579	2
GYMC10_RS18690	4339993..4341039	-	Paenibacillus_Y412MC10	NC_013406.1	WP_015735985_1		COG0055	AtpD	FoF1-type ATP synthase, beta subunit [Energy production and conversion].	Prot_2_432	2
GYMC10_RS18695	4341027..4341815	-	Paenibacillus_Y412MC10	NC_013406.1	WP_015735986_1		COG0596	MhpC	Pimeloyl-ACP methyl ester carboxylesterase [Coenzyme transport and metabolism, General function prediction only].	Prot_2_749	2
GYMC10_RS18700	4341913..4342869	-	Paenibacillus_Y412MC10	NC_013406.1	WP_041622220_1		COG2421	FmdA	Acetamidase/formamidase [Energy production and conversion].	Prot_2_779	2
GYMC10_RS18705	4343279..4344292	-	Paenibacillus_Y412MC10	NC_013406.1	WP_015735988_1		COG1609	PurR	DNA-binding transcriptional regulator, LacI/PurR family [Transcription].	Prot_3_307	3
GYMC10_RS18710	4344391..4345473	-	Paenibacillus_Y412MC10	NC_013406.1	WP_015735989_1	+	pfam11175	DUF2961	Protein of unknown function (DUF2961). This family of proteins has no known function.	Prot_81_1	85
GYMC10_RS18715	4345488..4347566	-	Paenibacillus_Y412MC10	NC_013406.1	WP_015735990_1					Prot_6_140	6
GYMC10_RS18720	4347667..4349892	-	Paenibacillus_Y412MC10	NC_013406.1	WP_015735991_1					Prot_3_288	3
GYMC10_RS18725	4349922..4350749	-	Paenibacillus_Y412MC10	NC_013406.1	WP_015735992_1		COG0395	UgpE	ABC-type glycerol-3-phosphate transport system, permease component [Carbohydrate transport and metabolism].	Prot_13_27	17
GYMC10_RS18730	4350767..4351654	-	Paenibacillus_Y412MC10	NC_013406.1	WP_015735993_1		COG1175	UgpA	ABC-type sugar transport system, permease component [Carbohydrate transport and metabolism].	Prot_14_23	18
GYMC10_RS18735	4351739..4353136	-	Paenibacillus_Y412MC10	NC_013406.1	WP_015735994_1		cd13585	PBP2_TMBP_like	The periplasmic-binding component of ABC transport systems specific for trehalose/maltose and similar oligosaccharides; possess type 2 periplasmic binding fold. This family includes the periplasmic trehalose/maltose-binding component of an ABC transport system and related proteins from archaea and bacteria. Members of this group belong to the type 2 periplasmic-binding fold superfamily. PBP2 is c…	Prot_3_277	3
GYMC10_RS18740	4353215..4354330	-	Paenibacillus_Y412MC10	NC_013406.1	WP_015735995_1		pfam13810	DUF4185	Domain of unknown function (DUF4185).	Prot_3_303	3
GYMC10_RS18745	4354385..4355494	-	Paenibacillus_Y412MC10	NC_013406.1	WP_015735996_1	+	pfam11175	DUF2961	Protein of unknown function (DUF2961). This family of proteins has no known function.	Prot_13_26	17
GYMC10_RS18750	4355654..4357354	-	Paenibacillus_Y412MC10	NC_013406.1	WP_015735997_1		cd07781	FGGY_RBK	Ribulokinases; belongs to the FGGY family of carbohydrate kinases. This subgroup is predominantly composed of bacterial ribulokinases (RBK) which catalyze the MgATP-dependent phosphorylation of L(or D)-ribulose to produce L(or D)-ribulose 5-phosphate and ADP. RBK also phosphorylates a variety of other sugar substrates including ribitol and arabitol. The reason why L-RBK can phosphorylate so many …	Prot_3_332	3
GYMC10_RS18755	4357367..4359163	-	Paenibacillus_Y412MC10	NC_013406.1	WP_015735998_1		cd03556	L-fucose_isomerase	L-fucose isomerase (FucIase); FucIase converts L-fucose, an aldohexose, to its ketose form, which prepares it for aldol cleavage (similar to the isomerization of glucose during glycolysis). L-fucose (or 6-deoxy-L-galactose) is found in blood group determinants as well as in various oligo- and polysaccharides, and glycosides in mammals, bacteria and plants.	Prot_13_28	13
GYMC10_RS18760	4359205..4360212	-	Paenibacillus_Y412MC10	NC_013406.1	WP_015735999_1		COG1609	PurR	DNA-binding transcriptional regulator, LacI/PurR family [Transcription].	Prot_5_192	5
GYMC10_RS18765	4360447..4361079	-	Paenibacillus_Y412MC10	NC_013406.1	WP_015736000_1		pfam06283	ThuA	Trehalose utilisation. This family consists of several bacterial ThuA like proteins. ThuA appears to be involved in utilisation of trehalose. The thuA and thuB genes form part of the trehalose/sucrose transport operon thuEFGKAB, which is located on the pSymB megaplasmid. The thuA and thuB genes are induced in vitro by trehalose but not by sucrose and the extent of its induction depends on the con…	Prot_2_448	2
GYMC10_RS18770	4361107..4361829	-	Paenibacillus_Y412MC10	NC_013406.1	WP_015736001_1		cd05325	carb_red_sniffer_like_SDR_c	carbonyl reductase sniffer-like, classical (c) SDRs. Sniffer is an NADPH-dependent carbonyl reductase of the classical SDR family. Studies in Drosophila melanogaster implicate Sniffer in the prevention of neurodegeneration due to aging and oxidative-stress. This subgroup also includes Rhodococcus sp. AD45 IsoH, which is an NAD-dependent 1-hydroxy-2-glutathionyl-2-methyl-3-butene dehydrogenase inv…	Prot_2_641	2
GYMC10_RS18775	4361991..4362857	-	Paenibacillus_Y412MC10	NC_013406.1	WP_015736002_1		pfam01636	APH	Phosphotransferase enzyme family. This family consists of bacterial antibiotic resistance proteins, which confer resistance to various aminoglycosides they include: aminoglycoside 3'-phosphotransferase or kanamycin kinase / neomycin-kanamycin phosphotransferase and streptomycin 3''-kinase or streptomycin 3''-phosphotransferase. The aminoglycoside phosphotransferases inactivate aminoglycoside anti…	Prot_2_703	2
GYMC10_RS18780	4362934..4363488	-	Paenibacillus_Y412MC10	NC_013406.1	WP_015736003_1					Prot_2_523	2
GYMC10_RS18785	4363520..4364083	-	Paenibacillus_Y412MC10	NC_013406.1	WP_015736004_1		COG0406	PhoE	Broad specificity phosphatase PhoE [Carbohydrate transport and metabolism].	Prot_1_1877	1
GYMC10_RS18790	4364328..4364576	-	Paenibacillus_Y412MC10	NC_013406.1	WP_015736005_1					Prot_1_2328	1
GYMC10_RS18795	4364755..4365105	-	Paenibacillus_Y412MC10	NC_013406.1	WP_015736006_1		cd07238	VOC_like	uncharacterized subfamily of vicinal oxygen chelate (VOC) family. The vicinal oxygen chelate (VOC) superfamily is composed of structurally related proteins with paired beta.alpha.beta.beta.beta motifs that provide a metal coordination environment with two or three open or readily accessible coordination sites to promote direct electrophilic participation of the metal ion in catalysis. VOC domain …	Prot_1_2752	1
===	TTER_RS03090		Thermobaculum_terrenum_ATCC_BAA_798	NC_013525.1							470
TTER_RS03030	667939..671295	-	Thermobaculum_terrenum_ATCC_BAA_798	NC_013525.1	WP_012874565_1		cd02752	MopB_Formate-Dh-Na-like	Formate dehydrogenase N, alpha subunit (Formate-Dh-Na) is a major component of nitrate respiration in bacteria such as in the E. coli formate dehydrogenase N (Fdh-N). Fdh-N is a membrane protein that is a complex of three different subunits and is the major electron donor to the nitrate respiratory chain. Also included in this CD is the Desulfovibrio gigas tungsten formate dehydrogenase, DgW-FDH.…	Prot_1_3655	1
TTER_RS03040	671417..672898	-	Thermobaculum_terrenum_ATCC_BAA_798	NC_013525.1	WP_012874566_1		COG0221	Ppa	Inorganic pyrophosphatase [Energy production and conversion, Inorganic ion transport and metabolism].	Prot_1_4567	1
TTER_RS03045	672903..673394	-	Thermobaculum_terrenum_ATCC_BAA_798	NC_013525.1	WP_012874567_1					Prot_1_3951	1
TTER_RS03050	673411..674691	-	Thermobaculum_terrenum_ATCC_BAA_798	NC_013525.1	WP_012874568_1		cd04586	CBS_pair_BON_assoc	Two tandem repeats of the cystathionine beta-synthase (CBS pair) domains associated with the BON (bacterial OsmY and nodulation domain) domain. This cd contains two tandem repeats of the cystathionine beta-synthase (CBS pair) domains associated with the BON (bacterial OsmY and nodulation domain) domain. BON is a putative phospholipid-binding domain found in a family of osmotic shock protection pr…	Prot_1_3682	1
TTER_RS03055	674702..675430	-	Thermobaculum_terrenum_ATCC_BAA_798	NC_013525.1	WP_012874569_1					Prot_1_3869	1
TTER_RS03065	675827..677350	+	Thermobaculum_terrenum_ATCC_BAA_798	NC_013525.1	WP_012874570_1		cd06460	M32_Taq	Peptidase family M32, which includes thermostable carboxypeptidases TaqCP, PfuCP and FisCP. Peptidase family M32 is a subclass of metallocarboxypeptidases, distributed mainly in bacteria and archaea, whose members contain a HEXXH motif that participates in coordinating a divalent cation such as Zn2+ or Co2+. It includes the thermostable carboxypeptidases (E.C. 3.4.17.19) from Thermus aquaticus (T…	Prot_1_2516	1
TTER_RS14575	677387..677887	-	Thermobaculum_terrenum_ATCC_BAA_798	NC_013525.1	WP_012874571_1		cd04680	Nudix_Hydrolase_21	Members of the Nudix hydrolase superfamily catalyze the hydrolysis of NUcleoside DIphosphates linked to other moieties, X. Enzymes belonging to this superfamily require a divalent cation, such as Mg2+ or Mn2+, for their activity and contain a highly conserved 23-residue nudix motif (GX5EX7REUXEEXGU, where U = I, L or V), which functions as a metal binding and catalytic site. Substrates of nudix h…	Prot_1_1953	1
TTER_RS03075	677901..679004	-	Thermobaculum_terrenum_ATCC_BAA_798	NC_013525.1	WP_083768762_1		cd08236	sugar_DH	NAD(P)-dependent sugar dehydrogenases. This group contains proteins identified as sorbitol dehydrogenases and other sugar dehydrogenases of the medium-chain dehydrogenase/reductase family (MDR), which includes zinc-dependent alcohol dehydrogenase and related proteins. Sorbitol and aldose reductase are NAD(+) binding proteins of the polyol pathway, which interconverts glucose and fructose. Sorbito…	Prot_1_4972	1
TTER_RS03080	678932..680296	-	Thermobaculum_terrenum_ATCC_BAA_798	NC_013525.1	WP_012874573_1		pfam09861	DUF2088	Domain of unknown function (DUF2088). This domain, found in various hypothetical prokaryotic proteins, has no known function.	Prot_1_4196	1
TTER_RS03085	680331..681176	-	Thermobaculum_terrenum_ATCC_BAA_798	NC_013525.1	WP_012874574_1		COG1082	YcjR	Sugar phosphate isomerase/epimerase [Carbohydrate transport and metabolism].	Prot_1_1492	1
TTER_RS03090	681287..682402	+	Thermobaculum_terrenum_ATCC_BAA_798	NC_013525.1	WP_012874575_1	+	pfam11175	DUF2961	Protein of unknown function (DUF2961). This family of proteins has no known function.	Prot_2_616	2
TTER_RS03095	682667..683212	-	Thermobaculum_terrenum_ATCC_BAA_798	NC_013525.1	WP_012874576_1					Prot_1_4617	1
TTER_RS03100	683185..683844	-	Thermobaculum_terrenum_ATCC_BAA_798	NC_013525.1	WP_012874577_1					Prot_1_1004	1
TTER_RS03105	683861..684391	-	Thermobaculum_terrenum_ATCC_BAA_798	NC_013525.1	WP_041424329_1					Prot_1_4390	1
TTER_RS03110	684494..684739	-	Thermobaculum_terrenum_ATCC_BAA_798	NC_013525.1	WP_012874579_1					Prot_1_2454	1
TTER_RS03115	684970..685161	+	Thermobaculum_terrenum_ATCC_BAA_798	NC_013525.1	WP_041424330_1					Prot_1_3547	1
TTER_RS03120	685352..686026	-	Thermobaculum_terrenum_ATCC_BAA_798	NC_013525.1	WP_012874580_1		COG0569	TrkA	Trk K+ transport system, NAD-binding component [Inorganic ion transport and metabolism].	Prot_1_4231	1
TTER_RS03125	686039..687292	-	Thermobaculum_terrenum_ATCC_BAA_798	NC_013525.1	WP_012874581_1		COG0168	TrkG	Trk-type K+ transport system, membrane component [Inorganic ion transport and metabolism].	Prot_1_1935	1
TTER_RS03130	687528..688088	+	Thermobaculum_terrenum_ATCC_BAA_798	NC_013525.1	WP_012874582_1		pfam04343	DUF488	Protein of unknown function, DUF488. This family includes several proteins of uncharacterized function.	Prot_1_4174	1
TTER_RS03140	688725..688916	-	Thermobaculum_terrenum_ATCC_BAA_798	NC_013525.1	WP_012874583_1					Prot_1_4485	1
TTER_RS03145	688929..690698	-	Thermobaculum_terrenum_ATCC_BAA_798	NC_013525.1	WP_012874584_1		cd09912	DLP_2	Dynamin-like protein including dynamins, mitofusins, and guanylate-binding proteins. The dynamin family of large mechanochemical GTPases includes the classical dynamins and dynamin-like proteins (DLPs) that are found throughout the Eukarya. This family also includes bacterial DLPs. These proteins catalyze membrane fission during clathrin-mediated endocytosis. Dynamin consists of five domains; an …	Prot_1_3108	1
===	BF9343_RS19880		Bacteroides_fragilis_NCTC_9343	NC_003228.3							470
BF9343_RS19830	4801755..4802423	-	Bacteroides_fragilis_NCTC_9343	NC_003228.3	WP_005811504_1					Prot_1_4884	4
BF9343_RS19835	4802485..4803843	-	Bacteroides_fragilis_NCTC_9343	NC_003228.3	WP_005822203_1		cd01185	INTN1_C_like	Integrase IntN1 of Bacteroides mobilizable transposon NBU1 and similar proteins, C-terminal catalytic domain. IntN1 is a tyrosine recombinase for the integration and excision of Bacteroides mobilizable transposon NBU1 from the host chromosome. IntN1 does not require strict homology between the recombining sites seen with other tyrosine recombinases. This family belongs to the superfamily of DNA b…	Prot_4_265	6
BF9343_RS19840	4804044..4804265	-	Bacteroides_fragilis_NCTC_9343	NC_003228.3	WP_002558131_1		pfam11387	DUF2795	Protein of unknown function (DUF2795). This family of proteins has no known function.	Prot_2_630	7
BF9343_RS19845	4804336..4804899	-	Bacteroides_fragilis_NCTC_9343	NC_003228.3	WP_005791480_1		pfam01923	Cob_adeno_trans	Cobalamin adenosyltransferase. Cobalamin adenosyltransferase This family contains the gene products of PduO and EutT which are both cobalamin adenosyltransferases. PduO is a protein with ATP:cob(I)alamin adenosyltransferase activity. The main role of this protein is the conversion of inactive cobalamins to AdoCbl for 1,2-propanediol degradation.The EutT enzyme appears to be an adenosyl transferas…	Prot_4_224	7
BF9343_RS19850	4804948..4805577	-	Bacteroides_fragilis_NCTC_9343	NC_003228.3	WP_008770196_1					Prot_3_319	7
BF9343_RS19855	4805680..4806639	+	Bacteroides_fragilis_NCTC_9343	NC_003228.3	WP_041926275_1		pfam08842	Mfa2	Fimbrillin-A associated anchor proteins Mfa1 and Mfa2. This family of proteins may be lipoproteins principally from bacilli. They are between 300 and 400 residues. Many Bacteroides-like bacterial species, including Porphyromonas gingivalis, the causal agent of periodontal infection, carry at least two types of fimbriae, namely FimA and Mfa1 fimbriae, following the names of their major subunit pro…	Prot_6_146	7
BF9343_RS19860	4806838..4807413	-	Bacteroides_fragilis_NCTC_9343	NC_003228.3	WP_010993692_1		pfam14289	DUF4369	Domain of unknown function (DUF4369). This domain family is found in bacteria, and is approximately 110 amino acids in length. The family is found in association with pfam00578.	Prot_4_227	6
BF9343_RS19870	4808503..4810926	-	Bacteroides_fragilis_NCTC_9343	NC_003228.3	WP_010993693_1					Prot_1_1775	2
BF9343_RS23335	4810975..4811145	+	Bacteroides_fragilis_NCTC_9343	NC_003228.3	WP_005791467_1					Prot_4_196	6
BF9343_RS19875	4811372..4812304	-	Bacteroides_fragilis_NCTC_9343	NC_003228.3	WP_005797599_1		cd01185	INTN1_C_like	Integrase IntN1 of Bacteroides mobilizable transposon NBU1 and similar proteins, C-terminal catalytic domain. IntN1 is a tyrosine recombinase for the integration and excision of Bacteroides mobilizable transposon NBU1 from the host chromosome. IntN1 does not require strict homology between the recombining sites seen with other tyrosine recombinases. This family belongs to the superfamily of DNA b…	Prot_2_836	6
BF9343_RS19880	4812480..4814618	+	Bacteroides_fragilis_NCTC_9343	NC_003228.3	WP_010993694_1	+	pfam11175	DUF2961	Protein of unknown function (DUF2961). This family of proteins has no known function.	Prot_7_90	7
BF9343_RS19885	4814837..4815508	-	Bacteroides_fragilis_NCTC_9343	NC_003228.3	WP_010993695_1		COG5545	COG5545	Predicted P-loop ATPase and inactivated derivatives [Mobilome: prophages, transposons].	Prot_6_126	6
BF9343_RS19890	4815793..4815966	+	Bacteroides_fragilis_NCTC_9343	NC_003228.3	WP_077687815_1					Prot_4_260	5
BF9343_RS19895	4816005..4818539	-	Bacteroides_fragilis_NCTC_9343	NC_003228.3	WP_010993696_1		COG1506	DAP2	Dipeptidyl aminopeptidase/acylaminoacyl peptidase [Amino acid transport and metabolism].	Prot_7_99	7
BF9343_RS19900	4818797..4819960	-	Bacteroides_fragilis_NCTC_9343	NC_003228.3	WP_005804079_1		COG5279	CYK3	Cytokinesis protein 3, contains TGc (transglutaminase/protease-like) domain [Cell cycle control, cell division, chromosome partitioning].	Prot_1_4301	3
BF9343_RS19905	4819985..4820857	-	Bacteroides_fragilis_NCTC_9343	NC_003228.3	WP_010993697_1					Prot_2_742	3
BF9343_RS19910	4820870..4823023	-	Bacteroides_fragilis_NCTC_9343	NC_003228.3	WP_010993698_1		pfam13306	LRR_5	Leucine rich repeats (6 copies). This family includes a number of leucine rich repeats. This family contains a large number of BSPA-like surface antigens from Trichomonas vaginalis.	Prot_2_422	2
BF9343_RS19915	4823029..4825644	-	Bacteroides_fragilis_NCTC_9343	NC_003228.3	WP_041926276_1		pfam00041	fn3	Fibronectin type III domain.	Prot_2_490	2
BF9343_RS19920	4825681..4826661	-	Bacteroides_fragilis_NCTC_9343	NC_003228.3	WP_005804072_1					Prot_1_1584	2
BF9343_RS19925	4826694..4827707	-	Bacteroides_fragilis_NCTC_9343	NC_003228.3	WP_005804070_1					Prot_2_456	2
BF9343_RS19930	4827724..4828932	-	Bacteroides_fragilis_NCTC_9343	NC_003228.3	WP_010993700_1					Prot_2_879	2
===	BF9343_RS21060		Bacteroides_fragilis_NCTC_9343	NC_003228.3							470
BF9343_RS20985	5119277..5120572	-	Bacteroides_fragilis_NCTC_9343	NC_003228.3	WP_077687832_1		COG1538	TolC	Outer membrane protein TolC [Cell wall/membrane/envelope biogenesis].	Prot_6_108	6
BF9343_RS20990	5120569..5123601	-	Bacteroides_fragilis_NCTC_9343	NC_003228.3	WP_010993804_1		COG0841	AcrB	Multidrug efflux pump subunit AcrB [Defense mechanisms].	Prot_6_127	6
BF9343_RS20995	5123598..5124641	-	Bacteroides_fragilis_NCTC_9343	NC_003228.3	WP_005797182_1		COG0845	AcrA	Multidrug efflux pump subunit AcrA (membrane-fusion protein) [Cell wall/membrane/envelope biogenesis, Defense mechanisms].	Prot_4_212	6
BF9343_RS21025	5130197..5130424	-	Bacteroides_fragilis_NCTC_9343	NC_003228.3	WP_041926262_1					Prot_5_193	5
BF9343_RS21030	5130635..5130889	+	Bacteroides_fragilis_NCTC_9343	NC_003228.3	WP_010993806_1					Prot_1_1371	1
BF9343_RS21035	5131310..5132101	+	Bacteroides_fragilis_NCTC_9343	NC_003228.3	WP_005814072_1		cd14840	D-Ala-D-Ala_dipeptidase_Aad	D-Ala-D-Ala dipeptidase (includes Lactobacillus plantarum Aad peptidase). D-Ala-D-Ala dipeptidase (also known as D-alanyl-D-alanine dipeptidase vanX; VanX; EC 3.4.13.22) is a Zn2+-dependent enzyme that mediates resistance to the antibiotic vancomycin in Enterococci and other bacteria (both Gram-positive and Gram-negative). It is part of a gene cluster that affects cell-wall biosynthesis. The oper…	Prot_6_110	9
BF9343_RS21040	5132110..5133309	+	Bacteroides_fragilis_NCTC_9343	NC_003228.3	WP_010993808_1		COG2242	CobL	Precorrin-6B methylase 2 [Coenzyme transport and metabolism].	Prot_7_103	9
BF9343_RS21045	5133355..5133762	-	Bacteroides_fragilis_NCTC_9343	NC_003228.3	WP_005783445_1		pfam16303	DUF4945	Domain of unknown function (DUF4945). This small family consists of uncharacterized proteins around 140 residues in length and is mainly found in various Bacteroides species, such as Bacteroides fragilis and Bacteroides sp.. The function of this family is unknown.	Prot_3_390	7
BF9343_RS21050	5133779..5135524	-	Bacteroides_fragilis_NCTC_9343	NC_003228.3	WP_010993809_1		pfam07980	SusD_RagB	SusD family. This domain is found in bacterial cell surface proteins such SusD and SusD-like proteins, as as well RagB, outer membrane surface receptor antigen. Bacteroidetes, one of the two dominant bacterial phyla in the human gut, are Gram-negative saccharolytic microorganisms that utilize a diverse array of glycans. Hence, they express starch-utilization system (Sus) for glycan uptake. SusD h…	Prot_8_75	11
BF9343_RS21055	5135536..5138727	-	Bacteroides_fragilis_NCTC_9343	NC_003228.3	WP_041926288_1		pfam00593	TonB_dep_Rec	TonB dependent receptor. This model now only covers the conserved part of the barrel structure.	Prot_7_91	10
BF9343_RS21060	5138779..5140431	-	Bacteroides_fragilis_NCTC_9343	NC_003228.3	WP_041926289_1	+	pfam11175	DUF2961	Protein of unknown function (DUF2961). This family of proteins has no known function.	Prot_7_94	7
BF9343_RS21065	5140455..5141828	-	Bacteroides_fragilis_NCTC_9343	NC_003228.3	WP_005783452_1		cd17359	MFS_XylE_like	D-xylose-proton symporter and similar transporters of the Major Facilitator Superfamily. This subfamily includes bacterial transporters such as D-xylose-proton symporter (XylE or XylT), arabinose-proton symporter (AraE), galactose-proton symporter (GalP), major myo-inositol transporter IolT, glucose transport protein, putative metabolite transport proteins YfiG, YncC, and YwtG, and similar protei…	Prot_5_185	8
BF9343_RS21070	5142098..5144851	-	Bacteroides_fragilis_NCTC_9343	NC_003228.3	WP_010993812_1		cd06308	PBP1_sensor_kinase-like	periplasmic binding domain of two-component sensor kinase signaling systems. Periplasmic binding domain of two-component sensor kinase signaling systems, some of which are fused with a C-terminal histidine kinase A domain (HisK) and/or a signal receiver domain (REC). Members of this group share homology with a family of pentose/hexose sugar-binding proteins of the type 1 periplasmic binding prote…	Prot_7_102	7
BF9343_RS21075	5145015..5146661	-	Bacteroides_fragilis_NCTC_9343	NC_003228.3	WP_010993813_1		cd18622	GH32_Inu-like	glycoside hydrolase family 32 protein such as Aspergillus ficuum endo-inulinase (Inu2). This subfamily of glycosyl hydrolase family GH32 includes endo-inulinase (inu2, EC 3.2.1.7), exo-inulinase (Inu1, EC 3.2.1.80), invertase (EC 3.2.1.26), and levan fructotransferase (LftA, EC 4.2.2.16), among others. These enzymes cleave sucrose into fructose and glucose via beta-fructofuranosidase activity, pr…	Prot_6_128	6
BF9343_RS23490	5146684..5146875	+	Bacteroides_fragilis_NCTC_9343	NC_003228.3	WP_008769072_1					Prot_3_279	5
BF9343_RS21080	5146891..5149653	+	Bacteroides_fragilis_NCTC_9343	NC_003228.3	WP_010993814_1		cd01347	ligand_gated_channel	TonB dependent/Ligand-Gated channels are created by a monomeric 22 strand (22,24) anti-parallel beta-barrel. Ligands apparently bind to the large extracellular loops. The N-terminal 150-200 residues form a plug from the periplasmic end of barrel. Energy (proton-motive force) and TonB-dependent conformational alteration of channel (parts of plug, and loops 7 and 8) allow passage of ligand. FepA re…	Prot_5_184	5
BF9343_RS21085	5149798..5150730	+	Bacteroides_fragilis_NCTC_9343	NC_003228.3	WP_005797170_1		cd07378	MPP_ACP5	Homo sapiens acid phosphatase 5 and related proteins, metallophosphatase domain. Acid phosphatase 5 (ACP5) removes the mannose 6-phosphate recognition marker from lysosomal proteins. The exact site of dephosphorylation is not clear. Evidence suggests dephosphorylation may take place in a prelysosomal compartment as well as in the lysosome. ACP5 belongs to the metallophosphatase (MPP) superfamily.…	Prot_1_1000	3
BF9343_RS21090	5150802..5152610	-	Bacteroides_fragilis_NCTC_9343	NC_003228.3	WP_011203738_1		pfam00924	MS_channel	Mechanosensitive ion channel. Two members of this protein family of M. jannaschii have been functionally characterized. Both proteins form mechanosensitive (MS) ion channels upon reconstitution into liposomes and functional examination by the patch-clamp technique. Therefore this family are likely to also be MS channel proteins.	Prot_2_724	3
BF9343_RS21095	5152737..5153693	+	Bacteroides_fragilis_NCTC_9343	NC_003228.3	WP_005783471_1		COG0530	ECM27	Ca2+/Na+ antiporter [Inorganic ion transport and metabolism].	Prot_2_680	4
BF9343_RS21100	5153782..5154918	+	Bacteroides_fragilis_NCTC_9343	NC_003228.3	WP_005783472_1					Prot_1_1895	1
BF9343_RS21105	5154924..5156795	+	Bacteroides_fragilis_NCTC_9343	NC_003228.3	WP_005783474_1		COG0187	GyrB	DNA gyrase/topoisomerase IV, subunit B [Replication, recombination and repair].	Prot_1_1359	1
===	SACE_RS04615		Saccharopolyspora_erythraea_NRRL_2338	NC_009142.1							470
SACE_RS04565	1046171..1047217	-	Saccharopolyspora_erythraea_NRRL_2338	NC_009142.1	WP_011873214_1		pfam03320	FBPase_glpX	Bacterial fructose-1,6-bisphosphatase, glpX-encoded.	Prot_1_3876	1
SACE_RS04570	1047689..1047943	-	Saccharopolyspora_erythraea_NRRL_2338	NC_009142.1	WP_009951029_1		pfam02609	Exonuc_VII_S	Exonuclease VII small subunit. This family consist of exonuclease VII, small subunit EC:3.1.11.6 This enzyme catalyzes exonucleolytic cleavage in either 5'->3' or 3'->5' direction to yield 5'-phosphomononucleotides. This exonuclease VII enzyme is composed of one large subunit and 4 small ones.	Prot_2_841	2
SACE_RS04575	1047940..1048395	-	Saccharopolyspora_erythraea_NRRL_2338	NC_009142.1	WP_009951028_1					Prot_2_476	2
SACE_RS04580	1048392..1049612	-	Saccharopolyspora_erythraea_NRRL_2338	NC_009142.1	WP_081468418_1		COG1570	XseA	Exonuclease VII, large subunit [Replication, recombination and repair].	Prot_2_555	2
SACE_RS04585	1049834..1050298	-	Saccharopolyspora_erythraea_NRRL_2338	NC_009142.1	WP_011873216_1					Prot_2_596	2
SACE_RS04590	1050440..1051468	+	Saccharopolyspora_erythraea_NRRL_2338	NC_009142.1	WP_009951023_1		COG0761	IspH	4-Hydroxy-3-methylbut-2-enyl diphosphate reductase IspH [Lipid transport and metabolism].	Prot_2_647	2
SACE_RS35730	1051783..1052637	-	Saccharopolyspora_erythraea_NRRL_2338	NC_009142.1	WP_048817716_1					Prot_1_1428	1
SACE_RS04600	1052990..1054576	+	Saccharopolyspora_erythraea_NRRL_2338	NC_009142.1	WP_009950687_1		COG1129	MglA	ABC-type sugar transport system, ATPase component [Carbohydrate transport and metabolism].	Prot_12_40	12
SACE_RS04605	1054573..1055637	+	Saccharopolyspora_erythraea_NRRL_2338	NC_009142.1	WP_009950686_1		COG1172	AraH	Ribose/xylose/arabinose/galactoside ABC-type transport system, permease component [Carbohydrate transport and metabolism].	Prot_8_88	8
SACE_RS04610	1055671..1056675	+	Saccharopolyspora_erythraea_NRRL_2338	NC_009142.1	WP_011873218_1		cd06308	PBP1_sensor_kinase-like	periplasmic binding domain of two-component sensor kinase signaling systems. Periplasmic binding domain of two-component sensor kinase signaling systems, some of which are fused with a C-terminal histidine kinase A domain (HisK) and/or a signal receiver domain (REC). Members of this group share homology with a family of pentose/hexose sugar-binding proteins of the type 1 periplasmic binding prote…	Prot_8_81	8
SACE_RS04615	1057332..1059827	+	Saccharopolyspora_erythraea_NRRL_2338	NC_009142.1	WP_009950683_1	+	pfam11175	DUF2961	Protein of unknown function (DUF2961). This family of proteins has no known function.	Prot_12_38	14
SACE_RS04620	1060063..1060302	-	Saccharopolyspora_erythraea_NRRL_2338	NC_009142.1	WP_009950681_1					Prot_1_2491	1
SACE_RS04625	1060307..1061302	-	Saccharopolyspora_erythraea_NRRL_2338	NC_009142.1	WP_009950679_1		COG1609	PurR	DNA-binding transcriptional regulator, LacI/PurR family [Transcription].	Prot_7_105	7
SACE_RS04630	1061552..1062967	+	Saccharopolyspora_erythraea_NRRL_2338	NC_009142.1	WP_009950678_1		cd00578	L-fuc_L-ara-isomerases	L-fucose isomerase (FucIase) and L-arabinose isomerase (AI) family; composed of FucIase, AI and similar proteins. FucIase converts L-fucose, an aldohexose, to its ketose form, which prepares it for aldol cleavage (similar to the isomerization of glucose in glycolysis). L-fucose (or 6-deoxy-L-galactose) is found in various oligo- and polysaccharides in mammals, bacteria and plants. AI catalyzes th…	Prot_10_54	12
SACE_RS04635	1063056..1064546	+	Saccharopolyspora_erythraea_NRRL_2338	NC_009142.1	WP_009950676_1		cd07804	FGGY_XK_like_1	uncharacterized xylulose kinase-like proteins; a subgroup of the FGGY family of carbohydrate kinases. This subgroup is composed of uncharacterized bacterial and archaeal xylulose kinases-like proteins with similarity to bacterial D-xylulose kinases (XK, also known as xylulokinase; EC 2.7.1.17), which catalyze the rate-limiting step in the ATP-dependent phosphorylation of D-xylulose to produce D-x…	Prot_26_5	29
SACE_RS04640	1064617..1065561	+	Saccharopolyspora_erythraea_NRRL_2338	NC_009142.1	WP_009950675_1		COG0657	Aes	Acetyl esterase/lipase [Lipid transport and metabolism].	Prot_1_3194	1
SACE_RS04645	1065878..1066852	-	Saccharopolyspora_erythraea_NRRL_2338	NC_009142.1	WP_009950674_1		pfam02646	RmuC	RmuC family. This family contains several bacterial RmuC DNA recombination proteins. The function of the RMUC protein is unknown but it is suspected that it is either a structural protein that protects DNA against nuclease action, or is itself involved in DNA cleavage at the regions of DNA secondary structures	Prot_2_445	2
SACE_RS04650	1067061..1068245	+	Saccharopolyspora_erythraea_NRRL_2338	NC_009142.1	WP_009950673_1		COG0420	SbcD	DNA repair exonuclease SbcCD nuclease subunit [Replication, recombination and repair].	Prot_2_912	2
SACE_RS04655	1068242..1071196	+	Saccharopolyspora_erythraea_NRRL_2338	NC_009142.1	WP_009950672_1		COG0419	SbcC	DNA repair exonuclease SbcCD ATPase subunit [Replication, recombination and repair].	Prot_2_783	2
SACE_RS36105	1071814..1073739	-	Saccharopolyspora_erythraea_NRRL_2338	NC_009142.1	WP_081468398_1		COG0122	AlkA	3-methyladenine DNA glycosylase/8-oxoguanine DNA glycosylase [Replication, recombination and repair].	Prot_1_4391	1
SACE_RS04670	1073994..1074638	-	Saccharopolyspora_erythraea_NRRL_2338	NC_009142.1	WP_021341546_1		COG2197	CitB	DNA-binding response regulator, NarL/FixJ family, contains REC and HTH domains [Signal transduction mechanisms, Transcription].	Prot_1_4310	1
===	SACE_RS10450		Saccharopolyspora_erythraea_NRRL_2338	NC_009142.1							470
SACE_RS10400	2311213..2312370	+	Saccharopolyspora_erythraea_NRRL_2338	NC_009142.1	WP_009942994_1		cd01844	SGNH_hydrolase_like_6	SGNH_hydrolase subfamily. SGNH hydrolases are a diverse family of lipases and esterases. The tertiary fold of the enzyme is substantially different from that of the alpha/beta hydrolase family and unique among all known hydrolases; its active site closely resembles the Ser-His-Asp(Glu) triad found in other serine hydrolases.	Prot_1_1596	1
SACE_RS10405	2312491..2313057	+	Saccharopolyspora_erythraea_NRRL_2338	NC_009142.1	WP_081468236_1		cd01557	BCAT_beta_family	BCAT_beta_family: Branched-chain aminotransferase catalyses the transamination of the branched-chain amino acids leusine, isoleucine and valine to their respective alpha-keto acids, alpha-ketoisocaproate, alpha-keto-beta-methylvalerate and alpha-ketoisovalerate. The enzyme requires pyridoxal 5'-phosphate (PLP) as a cofactor to catalyze the reaction. It has been found that mammals have two foms of…	Prot_1_4947	1
SACE_RS10410	2313079..2313786	-	Saccharopolyspora_erythraea_NRRL_2338	NC_009142.1	WP_009942991_1		COG3382	B3/B4	B3/B4 domain (DNA/RNA-binding domain of Phe-tRNA-synthetase) [General function prediction only].	Prot_1_2728	1
SACE_RS10415	2313811..2314458	-	Saccharopolyspora_erythraea_NRRL_2338	NC_009142.1	WP_009942990_1		pfam04299	FMN_bind_2	Putative FMN-binding domain. In Bacillus subtilis, family member PAI 2/ORF-2 was found to be essential for growth. The SUPERFAMILY database finds that this domain is related to FMN-binding domains, suggesting this protein is also FMN-binding.	Prot_1_3696	1
SACE_RS10420	2314490..2315326	-	Saccharopolyspora_erythraea_NRRL_2338	NC_009142.1	WP_009942989_1					Prot_1_4138	1
SACE_RS10425	2315642..2316226	+	Saccharopolyspora_erythraea_NRRL_2338	NC_009142.1	WP_009942988_1		pfam07883	Cupin_2	Cupin domain. This family represents the conserved barrel domain of the 'cupin' superfamily ('cupa' is the Latin term for a small barrel).	Prot_1_4513	1
SACE_RS10430	2316247..2316573	-	Saccharopolyspora_erythraea_NRRL_2338	NC_009142.1	WP_009942987_1					Prot_1_3582	1
SACE_RS10435	2316808..2317983	-	Saccharopolyspora_erythraea_NRRL_2338	NC_009142.1	WP_009942986_1		cd17393	MFS_MosC_like	Membrane protein MosC and similar proteins of the Major Facilitator Superfamily of transporters. The gene encoding Sinorhizobium meliloti membrane protein MosC is part of the mos locus, which encodes the biosynthesis of the rhizopine 3-O-methyl-scyllo-inosamine. MosC belongs to the bacterial fucose permease, eukaryotic Major facilitator superfamily domain-containing protein 4 (FucP/MFSD4) family …	Prot_1_4069	1
SACE_RS10440	2317976..2318734	-	Saccharopolyspora_erythraea_NRRL_2338	NC_009142.1	WP_009942985_1		COG1349	GlpR	DNA-binding transcriptional regulator of sugar metabolism, DeoR/GlpR family [Transcription, Carbohydrate transport and metabolism].	Prot_1_4514	1
SACE_RS10445	2318890..2319906	+	Saccharopolyspora_erythraea_NRRL_2338	NC_009142.1	WP_011873577_1		cd04740	DHOD_1B_like	Dihydroorotate dehydrogenase (DHOD) class 1B FMN-binding domain. DHOD catalyzes the oxidation of (S)-dihydroorotate to orotate. This is the fourth step and the only redox reaction in the de novo biosynthesis of UMP, the precursor of all pyrimidine nucleotides. DHOD requires FMN as co-factor. DHOD divides into class 1 and class 2 based on their amino acid sequences and cellular location. Members o…	Prot_1_1296	1
SACE_RS10450	2320073..2321218	+	Saccharopolyspora_erythraea_NRRL_2338	NC_009142.1	WP_009942983_1	+	pfam11175	DUF2961	Protein of unknown function (DUF2961). This family of proteins has no known function.	Prot_13_26	17
SACE_RS10455	2321397..2323550	+	Saccharopolyspora_erythraea_NRRL_2338	NC_009142.1	WP_011873579_1		COG0322	UvrC	Excinuclease UvrABC, nuclease subunit [Replication, recombination and repair].	Prot_1_1595	1
SACE_RS10460	2323547..2324425	+	Saccharopolyspora_erythraea_NRRL_2338	NC_009142.1	WP_009942981_1		COG1660	RapZ	RNase adaptor protein for sRNA GlmZ degradation, contains a P-loop ATPase domain [Signal transduction mechanisms].	Prot_1_1420	1
SACE_RS10465	2324422..2325402	+	Saccharopolyspora_erythraea_NRRL_2338	NC_009142.1	WP_009942980_1		pfam01933	UPF0052	Uncharacterized protein family UPF0052.	Prot_1_1856	1
SACE_RS10470	2325393..2326373	+	Saccharopolyspora_erythraea_NRRL_2338	NC_009142.1	WP_009942979_1		COG1481	WhiA	DNA-binding transcriptional regulator WhiA, involved in cell division [Transcription].	Prot_1_2038	1
SACE_RS10475	2326756..2327718	-	Saccharopolyspora_erythraea_NRRL_2338	NC_009142.1	WP_009942978_1		cd02182	GH16_Strep_laminarinase_like	Streptomyces laminarinase-like, member of glycosyl hydrolase family 16. Proteins similar to Streptomyces sioyaensis beta-1,3-glucanase (laminarinase) present in Actinomycetales as well as Peziomycotina. Laminarinases belong to glycosyl hydrolase family 16 and hydrolyze the glycosidic bond of the 1,3-beta-linked glucan, a major component of fungal and plant cell walls and the structural and storag…	Prot_1_3593	1
SACE_RS10480	2328154..2329164	+	Saccharopolyspora_erythraea_NRRL_2338	NC_009142.1	WP_009942977_1		COG0057	GapA	Glyceraldehyde-3-phosphate dehydrogenase/erythrose-4-phosphate dehydrogenase [Carbohydrate transport and metabolism].	Prot_2_896	2
SACE_RS10485	2329193..2330395	+	Saccharopolyspora_erythraea_NRRL_2338	NC_009142.1	WP_009942976_1		pfam00162	PGK	Phosphoglycerate kinase.	Prot_1_3885	1
SACE_RS10490	2330398..2331183	+	Saccharopolyspora_erythraea_NRRL_2338	NC_009142.1	WP_009942975_1		pfam00121	TIM	Triosephosphate isomerase.	Prot_1_3363	1
SACE_RS10495	2331281..2331514	+	Saccharopolyspora_erythraea_NRRL_2338	NC_009142.1	WP_009942974_1					Prot_1_3036	1
SACE_RS10500	2331571..2331912	+	Saccharopolyspora_erythraea_NRRL_2338	NC_009142.1	WP_031334125_1		pfam13397	RbpA	RNA polymerase-binding protein. RbpA is a family bacterial RNA polymerase-binding proteins. RbpA acts as a transcription factor by binding to the sigma subunit of RNA polymerase.	Prot_1_4077	1
===	SCE_RS17010		Sorangium_cellulosum_So_ce56	NC_010162.1							470
SCE_RS16960	4634569..4636074	-	Sorangium_cellulosum_So_ce56	NC_010162.1	WP_012235941_1		cd03557	L-arabinose_isomerase	L-Arabinose isomerase (AI) catalyzes the isomerization of L-arabinose to L-ribulose, the first reaction in its conversion into D-xylulose-5-phosphate, an intermediate in the pentose phosphate pathway, which allows L-arabinose to be used as a carbon source. AI can also convert D-galactose to D-tagatose at elevated temperatures in the presence of divalent metal ions. D-tagatose, rarely found in nat…	Prot_1_3443	1
SCE_RS16965	4636086..4637780	-	Sorangium_cellulosum_So_ce56	NC_010162.1	WP_012235942_1		cd07781	FGGY_RBK	Ribulokinases; belongs to the FGGY family of carbohydrate kinases. This subgroup is predominantly composed of bacterial ribulokinases (RBK) which catalyze the MgATP-dependent phosphorylation of L(or D)-ribulose to produce L(or D)-ribulose 5-phosphate and ADP. RBK also phosphorylates a variety of other sugar substrates including ribitol and arabitol. The reason why L-RBK can phosphorylate so many …	Prot_4_264	4
SCE_RS16970	4638189..4638755	-	Sorangium_cellulosum_So_ce56	NC_010162.1	WP_012235944_1					Prot_1_4799	1
SCE_RS16975	4638752..4640182	-	Sorangium_cellulosum_So_ce56	NC_010162.1	WP_044965101_1		pfam09471	Peptidase_M64	IgA Peptidase M64. This is a family of highly selective metallo-endopeptidases. The primary structure of the Clostridium ramosum IgA proteinase shows no significant overall similarity to any other known metallo-endopeptidase.	Prot_1_4488	1
SCE_RS16980	4640519..4641955	-	Sorangium_cellulosum_So_ce56	NC_010162.1	WP_012235946_1		pfam07586	HXXSHH	Protein of unknown function (DUF1552). A family of proteins identified in Rhodopirellula baltica.	Prot_2_833	2
SCE_RS16985	4641952..4643553	-	Sorangium_cellulosum_So_ce56	NC_010162.1	WP_012235947_1		pfam07631	PSD4	Protein of unknown function (DUF1592). A region of similarity shared by several Rhodopirellula baltica cytochrome-like proteins that are predicted to be secreted. These proteins also match pfam07627, pfam07626, and pfam07624.	Prot_2_493	2
SCE_RS16990	4644230..4645537	+	Sorangium_cellulosum_So_ce56	NC_010162.1	WP_012235948_1		cd01574	PBP1_LacI	ligand-binding domain of DNA transcription repressor LacI specific for lactose, a member of the LacI-GalR family of bacterial transcription regulators. Ligand-binding domain of DNA transcription repressor LacI specific for lactose, a member of the LacI-GalR family of bacterial transcription regulators. The ligand-binding domain of LacI is structurally homologous to the periplasmic sugar-binding d…	Prot_1_1069	1
SCE_RS16995	4645869..4647068	+	Sorangium_cellulosum_So_ce56	NC_010162.1	WP_044968639_1		pfam00331	Glyco_hydro_10	Glycosyl hydrolase family 10.	Prot_1_2515	1
SCE_RS17000	4647305..4648558	-	Sorangium_cellulosum_So_ce56	NC_010162.1	WP_012235950_1		cd00198	vWFA	Von Willebrand factor type A (vWA) domain was originally found in the blood coagulation protein von Willebrand factor (vWF). Typically, the vWA domain is made up of approximately 200 amino acid residues folded into a classic a/b para-rossmann type of fold. The vWA domain, since its discovery, has drawn great interest because of its widespread occurrence and its involvement in a wide variety of im…	Prot_1_3775	1
SCE_RS17005	4648943..4650517	-	Sorangium_cellulosum_So_ce56	NC_010162.1	WP_012235951_1					Prot_5_179	5
SCE_RS17010	4650639..4653410	+	Sorangium_cellulosum_So_ce56	NC_010162.1	WP_012235952_1	+	pfam11175	DUF2961	Protein of unknown function (DUF2961). This family of proteins has no known function.	Prot_5_191	5
SCE_RS17015	4653651..4654673	+	Sorangium_cellulosum_So_ce56	NC_010162.1	WP_012235953_1		cd06310	PBP1_ABC_sugar_binding-like	monosaccharide ABC transporter substrate-binding protein such as CUT2. Periplasmic sugar-binding domain of uncharacterized ABC-type transport systems that share homology with a family of pentose/hexose sugar-binding proteins of the type 1 periplasmic binding protein superfamily, which consists of two domains connected by a three-stranded hinge. The substrate specificity of this group is not known…	Prot_3_396	3
SCE_RS17020	4654681..4656201	+	Sorangium_cellulosum_So_ce56	NC_010162.1	WP_012235954_1		COG1129	MglA	ABC-type sugar transport system, ATPase component [Carbohydrate transport and metabolism].	Prot_3_370	3
SCE_RS17025	4656198..4657139	+	Sorangium_cellulosum_So_ce56	NC_010162.1	WP_012235955_1		COG1172	AraH	Ribose/xylose/arabinose/galactoside ABC-type transport system, permease component [Carbohydrate transport and metabolism].	Prot_2_548	2
SCE_RS17030	4657186..4657992	-	Sorangium_cellulosum_So_ce56	NC_010162.1	WP_012235956_1		pfam05721	PhyH	Phytanoyl-CoA dioxygenase (PhyH). This family is made up of several eukaryotic phytanoyl-CoA dioxygenase (PhyH) proteins, ectoine hydroxylases and a number of bacterial deoxygenases. PhyH is a peroxisomal enzyme catalyzing the first step of phytanic acid alpha-oxidation. PhyH deficiency causes Refsum's disease (RD) which is an inherited neurological syndrome biochemically characterized by the acc…	Prot_1_1654	1
SCE_RS17035	4658153..4658605	-	Sorangium_cellulosum_So_ce56	NC_010162.1	WP_012235957_1					Prot_1_1580	1
SCE_RS17040	4658865..4660031	+	Sorangium_cellulosum_So_ce56	NC_010162.1	WP_012235958_1					Prot_1_2027	1
SCE_RS17045	4660096..4661076	+	Sorangium_cellulosum_So_ce56	NC_010162.1	WP_012235959_1					Prot_1_2494	1
SCE_RS17050	4661048..4661632	-	Sorangium_cellulosum_So_ce56	NC_010162.1	WP_012235960_1					Prot_1_3900	1
SCE_RS17055	4661702..4662712	-	Sorangium_cellulosum_So_ce56	NC_010162.1	WP_012235961_1		COG0306	PitA	Phosphate/sulfate permease [Inorganic ion transport and metabolism].	Prot_2_830	2
SCE_RS17060	4662723..4663370	-	Sorangium_cellulosum_So_ce56	NC_010162.1	WP_012235962_1		COG1392	YkaA	Uncharacterized conserved protein YkaA, distantly related to PhoU, UPF0111/DUF47 family [Function unknown].	Prot_1_1134	1
===	BLJ_RS11195		Bifidobacterium_longum_sub_longum_JDM301	NC_014169.1							470
BLJ_RS11185	2400533..2400775	-	Bifidobacterium_longum_sub_longum_JDM301	NC_014169.1	WP_080515241_1					Prot_8_70	14
BLJ_RS10015	2401014..2401769	+	Bifidobacterium_longum_sub_longum_JDM301	NC_014169.1	WP_007051834_1		cd01410	SIRT7	SIRT7: Eukaryotic and prokaryotic group (class4) which includes human sirtuin SIRT6, SIRT7, and several bacterial homologs; and are members of the SIR2 family of proteins, silent information regulator 2 (Sir2) enzymes which catalyze NAD+-dependent protein/histone deacetylation. Sir2 proteins have been shown to regulate gene silencing, DNA repair, metabolic enzymes, and life span.	Prot_5_152	20
BLJ_RS10020	2401915..2403180	-	Bifidobacterium_longum_sub_longum_JDM301	NC_014169.1	WP_007051833_1		cd01562	Thr-dehyd	Threonine dehydratase: The first step in amino acid degradation is the removal of nitrogen. Although the nitrogen atoms of most amino acids are transferred to alpha-ketoglutarate before removal, the alpha-amino group of threonine can be directly converted into NH4+. The direct deamination is catalyzed by threonine dehydratase, in which pyridoxal phosphate (PLP) is the prosthetic group. Threonine …	Prot_6_117	20
BLJ_RS10025	2403428..2405248	-	Bifidobacterium_longum_sub_longum_JDM301	NC_014169.1	WP_007057515_1		cd11333	AmyAc_SI_OligoGlu_DGase	Alpha amylase catalytic domain found in Sucrose isomerases, oligo-1,6-glucosidase (also called isomaltase; sucrase-isomaltase; alpha-limit dextrinase), dextran glucosidase (also called glucan 1,6-alpha-glucosidase), and related proteins. The sucrose isomerases (SIs) Isomaltulose synthase (EC 5.4.99.11) and Trehalose synthase (EC 5.4.99.16) catalyze the isomerization of sucrose and maltose to prod…	Prot_9_61	21
BLJ_RS10030	2405372..2407234	-	Bifidobacterium_longum_sub_longum_JDM301	NC_014169.1	WP_007054605_1		pfam05691	Raffinose_syn	Raffinose synthase or seed imbibition protein Sip1. This family consists of several raffinose synthase proteins, also known as seed imbibition (Sip1) proteins. Raffinose (O-alpha- D-galactopyranosyl- (1-->6)- O-alpha- D-glucopyranosyl-(1<-->2)- O-beta- D-fructofuranoside) is a widespread oligosaccharide in plant seeds and other tissues. Raffinose synthase (EC:2.4.1.82) is the key enzyme that chan…	Prot_8_69	20
BLJ_RS10035	2407266..2408936	-	Bifidobacterium_longum_sub_longum_JDM301	NC_014169.1	WP_007057512_1		cd11332	AmyAc_OligoGlu_TS	Alpha amylase catalytic domain found in oligo-1,6-glucosidase (also called isomaltase; sucrase-isomaltase; alpha-limit dextrinase), trehalose synthase (also called maltose alpha-D-glucosyltransferase), and related proteins. Oligo-1,6-glucosidase (EC 3.2.1.10) hydrolyzes the alpha-1,6-glucosidic linkage of isomaltooligosaccharides, pannose, and dextran. Unlike alpha-1,4-glucosidases (EC 3.2.1.20),…	Prot_6_114	23
BLJ_RS10040	2409037..2409861	-	Bifidobacterium_longum_sub_longum_JDM301	NC_014169.1	WP_007054607_1		COG0395	UgpE	ABC-type glycerol-3-phosphate transport system, permease component [Carbohydrate transport and metabolism].	Prot_2_743	23
BLJ_RS10045	2409864..2410730	-	Bifidobacterium_longum_sub_longum_JDM301	NC_014169.1	WP_032682652_1		COG1175	UgpA	ABC-type sugar transport system, permease component [Carbohydrate transport and metabolism].	Prot_4_240	23
BLJ_RS11190	2410764..2410898	+	Bifidobacterium_longum_sub_longum_JDM301	NC_014169.1	WP_007057507_1					Prot_2_469	20
BLJ_RS10050	2410908..2412233	-	Bifidobacterium_longum_sub_longum_JDM301	NC_014169.1	WP_013141485_1		cd14749	PBP2_XBP1_like	The periplasmic-binding component of ABC transport systems specific for xylo-oligosaccharides; possesses type 2 periplasmic binding fold. This group represents the periplasmic component of an ABC transport system XBP1 that shows preference for xylo-oligosaccharides in the order of xylotriose > xylobiose > xylotetraose. Members of this group belong to the type 2 periplasmic-binding fold superfamil…	Prot_18_9	44
BLJ_RS11195	2412480..2413598	-	Bifidobacterium_longum_sub_longum_JDM301	NC_014169.1	WP_007054610_1	+	pfam11175	DUF2961	Protein of unknown function (DUF2961). This family of proteins has no known function.	Prot_55_2	116
BLJ_RS10055	2413659..2414987	-	Bifidobacterium_longum_sub_longum_JDM301	NC_014169.1	WP_013141486_1		cd14749	PBP2_XBP1_like	The periplasmic-binding component of ABC transport systems specific for xylo-oligosaccharides; possesses type 2 periplasmic binding fold. This group represents the periplasmic component of an ABC transport system XBP1 that shows preference for xylo-oligosaccharides in the order of xylotriose > xylobiose > xylotetraose. Members of this group belong to the type 2 periplasmic-binding fold superfamil…	Prot_18_9	44
BLJ_RS10060	2415195..2416223	+	Bifidobacterium_longum_sub_longum_JDM301	NC_014169.1	WP_013141487_1		COG1609	PurR	DNA-binding transcriptional regulator, LacI/PurR family [Transcription].	Prot_8_86	23
BLJ_RS10065	2416341..2417360	+	Bifidobacterium_longum_sub_longum_JDM301	NC_014169.1	WP_012472085_1		COG1609	PurR	DNA-binding transcriptional regulator, LacI/PurR family [Transcription].	Prot_5_173	21
BLJ_RS10070	2417419..2418285	-	Bifidobacterium_longum_sub_longum_JDM301	NC_014169.1	WP_013141489_1		COG0395	UgpE	ABC-type glycerol-3-phosphate transport system, permease component [Carbohydrate transport and metabolism].	Prot_8_72	21
BLJ_RS10075	2418304..2419233	-	Bifidobacterium_longum_sub_longum_JDM301	NC_014169.1	WP_013141490_1		COG1175	UgpA	ABC-type sugar transport system, permease component [Carbohydrate transport and metabolism].	Prot_9_64	21
BLJ_RS10080	2419255..2420544	-	Bifidobacterium_longum_sub_longum_JDM301	NC_014169.1	WP_013141491_1		cd13585	PBP2_TMBP_like	The periplasmic-binding component of ABC transport systems specific for trehalose/maltose and similar oligosaccharides; possess type 2 periplasmic binding fold. This family includes the periplasmic trehalose/maltose-binding component of an ABC transport system and related proteins from archaea and bacteria. Members of this group belong to the type 2 periplasmic-binding fold superfamily. PBP2 is c…	Prot_9_62	21
BLJ_RS10085	2420720..2421928	+	Bifidobacterium_longum_sub_longum_JDM301	NC_014169.1	WP_013141492_1		COG1940	NagC	Sugar kinase of the NBD/HSP70 family, may contain an N-terminal HTH domain [Transcription, Carbohydrate transport and metabolism].	Prot_14_22	21
BLJ_RS10090	2422093..2424399	-	Bifidobacterium_longum_sub_longum_JDM301	NC_014169.1	WP_013141493_1		pfam02065	Melibiase	Melibiase. Glycoside hydrolase families GH27, GH31 and GH36 form the glycoside hydrolase clan GH-D. Glycoside hydrolase family 36 can be split into 11 families, GH36A to GH36K. This family includes enzymes from GH36A-B and GH36D-K and from GH27.	Prot_17_13	21
BLJ_RS10095	2424519..2425004	-	Bifidobacterium_longum_sub_longum_JDM301	NC_014169.1	WP_077381947_1		COG0590	TadA	tRNA(Arg) A34 adenosine deaminase TadA [Translation, ribosomal structure and biogenesis].	Prot_8_76	21
BLJ_RS10100	2425094..2427166	+	Bifidobacterium_longum_sub_longum_JDM301	NC_014169.1	WP_013141495_1		COG0025	NhaP	NhaP-type Na+/H+ or K+/H+ antiporter [Inorganic ion transport and metabolism].	Prot_13_30	18
===	THEBA_RS08025		Mesotoga_prima_MesG1_Ag_4_2	NC_017934.1							470
THEBA_RS07955	1676823..1677860	-	Mesotoga_prima_MesG1_Ag_4_2	NC_017934.1	WP_014731154_1		COG0009	SUA5	tRNA A37 threonylcarbamoyladenosine synthetase subunit TsaC/SUA5/YrdC [Translation, ribosomal structure and biogenesis].	Prot_1_4167	1
THEBA_RS07960	1677875..1678114	-	Mesotoga_prima_MesG1_Ag_4_2	NC_017934.1	WP_014731155_1		pfam11146	DUF2905	Protein of unknown function (DUF2905). This is a family of bacterial proteins conserved of unknown function.	Prot_1_979	1
THEBA_RS07965	1678400..1678858	-	Mesotoga_prima_MesG1_Ag_4_2	NC_017934.1	WP_014731156_1		pfam00583	Acetyltransf_1	Acetyltransferase (GNAT) family. This family contains proteins with N-acetyltransferase functions such as Elp3-related proteins.	Prot_1_4878	1
THEBA_RS07980	1679479..1680201	-	Mesotoga_prima_MesG1_Ag_4_2	NC_017934.1	WP_006487214_1		pfam03703	bPH_2	Bacterial PH domain. Domain found in uncharacterized family of membrane proteins. 1-3 copies found in each protein, with each copy flanked by transmembrane helices. Members of this family have a PH domain like structure.	Prot_1_1308	1
THEBA_RS07985	1680191..1683100	-	Mesotoga_prima_MesG1_Ag_4_2	NC_017934.1	WP_014731157_1		COG1074	RecB	ATP-dependent exoDNAse (exonuclease V) beta subunit (contains helicase and exonuclease domains) [Replication, recombination and repair].	Prot_1_4437	1
THEBA_RS07990	1683093..1686170	-	Mesotoga_prima_MesG1_Ag_4_2	NC_017934.1	WP_014731158_1		COG3857	AddB	ATP-dependent helicase/DNAse subunit B [Replication, recombination and repair].	Prot_1_2877	1
THEBA_RS07995	1686924..1688183	-	Mesotoga_prima_MesG1_Ag_4_2	NC_017934.1	WP_014731159_1		cd17325	MFS_MdtG_SLC18_like	bacterial MdtG-like and eukaryotic solute carrier 18 (SLC18) family of the Major Facilitator Superfamily of transporters. This family is composed of eukaryotic solute carrier 18 (SLC18) family transporters and related bacterial multidrug resistance (MDR) transporters including several proteins from Escherichia coli such as multidrug resistance protein MdtG, from Bacillus subtilis such as multidru…	Prot_1_2443	1
THEBA_RS08000	1688392..1689756	-	Mesotoga_prima_MesG1_Ag_4_2	NC_017934.1	WP_014731161_1		COG1593	DctQ	TRAP-type C4-dicarboxylate transport system, large permease component [Carbohydrate transport and metabolism].	Prot_1_1702	1
THEBA_RS08005	1689767..1690438	-	Mesotoga_prima_MesG1_Ag_4_2	NC_017934.1	WP_049794052_1		cd06230	M14_ASTE_ASPA_like	Peptidase M14 Succinylglutamate desuccinylase (ASTE)/aspartoacylase (ASPA) subfamily. The Peptidase M14 Succinylglutamate desuccinylase (ASTE)/aspartoacylase (ASPA) subfamily belongs to the M14 family of metallocarboxypeptidases (MCPs), and includes ASTE, which catalyzes the fifth and last step in arginine catabolism by the arginine succinyltransferase pathway, and aspartoacylase (ASPA, also know…	Prot_1_3267	1
THEBA_RS08015	1691861..1693075	-	Mesotoga_prima_MesG1_Ag_4_2	NC_017934.1	WP_014731162_1		pfam00872	Transposase_mut	Transposase, Mutator family.	Prot_1_1552	1
THEBA_RS08025	1693903..1695003	-	Mesotoga_prima_MesG1_Ag_4_2	NC_017934.1	WP_006489378_1	+	pfam11175	DUF2961	Protein of unknown function (DUF2961). This family of proteins has no known function.	Prot_13_26	17
THEBA_RS08030	1695005..1696681	-	Mesotoga_prima_MesG1_Ag_4_2	NC_017934.1	WP_006489377_1		pfam13810	DUF4185	Domain of unknown function (DUF4185).	Prot_1_1239	1
THEBA_RS08035	1696650..1697678	-	Mesotoga_prima_MesG1_Ag_4_2	NC_017934.1	WP_006489376_1		COG1609	PurR	DNA-binding transcriptional regulator, LacI/PurR family [Transcription].	Prot_1_4870	1
THEBA_RS08040	1697694..1698518	-	Mesotoga_prima_MesG1_Ag_4_2	NC_017934.1	WP_006489375_1		COG0395	UgpE	ABC-type glycerol-3-phosphate transport system, permease component [Carbohydrate transport and metabolism].	Prot_31_4	50
THEBA_RS08045	1698530..1699408	-	Mesotoga_prima_MesG1_Ag_4_2	NC_017934.1	WP_006489374_1		COG1175	UgpA	ABC-type sugar transport system, permease component [Carbohydrate transport and metabolism].	Prot_2_727	2
THEBA_RS08050	1699464..1700708	-	Mesotoga_prima_MesG1_Ag_4_2	NC_017934.1	WP_006489371_1		cd13585	PBP2_TMBP_like	The periplasmic-binding component of ABC transport systems specific for trehalose/maltose and similar oligosaccharides; possess type 2 periplasmic binding fold. This family includes the periplasmic trehalose/maltose-binding component of an ABC transport system and related proteins from archaea and bacteria. Members of this group belong to the type 2 periplasmic-binding fold superfamily. PBP2 is c…	Prot_2_507	2
THEBA_RS08055	1701069..1701302	+	Mesotoga_prima_MesG1_Ag_4_2	NC_017934.1	WP_041928144_1					Prot_1_2503	1
THEBA_RS08060	1701352..1701555	-	Mesotoga_prima_MesG1_Ag_4_2	NC_017934.1	WP_006489368_1					Prot_1_2596	1
THEBA_RS08065	1701777..1702052	-	Mesotoga_prima_MesG1_Ag_4_2	NC_017934.1	WP_006489367_1		pfam04014	MazE_antitoxin	Antidote-toxin recognition MazE, bacterial antitoxin. AbrB-like is a family of small proteins that operate in conjunction with a cognate toxin molecule. The commonly attributed role of toxin-antitoxin systems is to maintain low-copy number plasmids from one generation to the next. Such gene-pairs are also found on chromosomes and to be associated with a number of biological functions such as: red…	Prot_1_1613	1
THEBA_RS08070	1702957..1704192	-	Mesotoga_prima_MesG1_Ag_4_2	NC_017934.1	WP_041928449_1		cd01651	RT_G2_intron	RT_G2_intron: Reverse transcriptases (RTs) with group II intron origin. RT transcribes DNA using RNA as template. Proteins in this subfamily are found in bacterial and mitochondrial group II introns. Their most probable ancestor was a retrotransposable element with both gag-like and pol-like genes. This subfamily of proteins appears to have captured the RT sequences from transposable elements, wh…	Prot_1_4415	1
THEBA_RS08075	1704662..1704850	-	Mesotoga_prima_MesG1_Ag_4_2	NC_017934.1	WP_041928146_1					Prot_1_3826	1
===	SINMEB_RS29855		Sinorhizobium_meliloti_BL225C	NC_017323.1							470
SINMEB_RS29805	1047295..1048416	+	Sinorhizobium_meliloti_BL225C	NC_017323.1	WP_010975136_1		cd05258	CDP_TE_SDR_e	CDP-tyvelose 2-epimerase, extended (e) SDRs. CDP-tyvelose 2-epimerase is a tetrameric SDR that catalyzes the conversion of CDP-D-paratose to CDP-D-tyvelose, the last step in tyvelose biosynthesis. This subgroup is a member of the extended SDR subfamily, with a characteristic active site tetrad and NAD-binding motif. Extended SDRs are distinct from classical SDRs. In addition to the Rossmann fold …	Prot_6_145	20
SINMEB_RS29810	1048413..1049564	+	Sinorhizobium_meliloti_BL225C	NC_017323.1	WP_014527564_1		cd03809	GT4_MtfB-like	glycosyltransferases MtfB, WbpX, and similar proteins. This family is most closely related to the GT4 family of glycosyltransferases. MtfB (mannosyltransferase B) in E. coli has been shown to direct the growth of the O9-specific polysaccharide chain. It transfers two mannoses into the position 3 of the previously synthesized polysaccharide.	Prot_10_55	20
SINMEB_RS29815	1049569..1050699	+	Sinorhizobium_meliloti_BL225C	NC_017323.1	WP_010975134_1		COG4641	COG4641	Spore maturation protein CgeB [Cell cycle control, cell division, chromosome partitioning].	Prot_7_98	20
SINMEB_RS29820	1050696..1051781	+	Sinorhizobium_meliloti_BL225C	NC_017323.1	WP_014527565_1		COG4641	COG4641	Spore maturation protein CgeB [Cell cycle control, cell division, chromosome partitioning].	Prot_9_67	20
SINMEB_RS29825	1051778..1052896	+	Sinorhizobium_meliloti_BL225C	NC_017323.1	WP_010975132_1		COG4641	COG4641	Spore maturation protein CgeB [Cell cycle control, cell division, chromosome partitioning].	Prot_4_253	20
SINMEB_RS29830	1052916..1053956	+	Sinorhizobium_meliloti_BL225C	NC_017323.1	WP_014527566_1		cd05230	UGD_SDR_e	UDP-glucuronate decarboxylase (UGD) and related proteins, extended (e) SDRs. UGD catalyzes the formation of UDP-xylose from UDP-glucuronate; it is an extended-SDR, and has the characteristic glycine-rich NAD-binding pattern, TGXXGXXG, and active site tetrad. Extended SDRs are distinct from classical SDRs. In addition to the Rossmann fold (alpha/beta folding pattern with a central beta-sheet) core…	Prot_6_143	21
SINMEB_RS29835	1053959..1054753	+	Sinorhizobium_meliloti_BL225C	NC_017323.1	WP_013850100_1		COG2227	UbiG	2-polyprenyl-3-methyl-5-hydroxy-6-metoxy-1,4-benzoquinol methylase [Coenzyme transport and metabolism].	Prot_6_139	20
SINMEB_RS36350	1054849..1055040	-	Sinorhizobium_meliloti_BL225C	NC_017323.1	WP_013850101_1					Prot_3_392	18
SINMEB_RS29845	1055080..1055424	-	Sinorhizobium_meliloti_BL225C	NC_017323.1	WP_013850102_1					Prot_3_287	20
SINMEB_RS29850	1055544..1056635	-	Sinorhizobium_meliloti_BL225C	NC_017323.1	WP_013850103_1		COG3839	MalK	ABC-type sugar transport system, ATPase component [Carbohydrate transport and metabolism].	Prot_16_14	36
SINMEB_RS29855	1056637..1057833	-	Sinorhizobium_meliloti_BL225C	NC_017323.1	WP_013850104_1	+	pfam11175	DUF2961	Protein of unknown function (DUF2961). This family of proteins has no known function.	Prot_12_35	28
SINMEB_RS29860	1057864..1058712	-	Sinorhizobium_meliloti_BL225C	NC_017323.1	WP_013850105_1		COG0395	UgpE	ABC-type glycerol-3-phosphate transport system, permease component [Carbohydrate transport and metabolism].	Prot_31_4	50
SINMEB_RS29865	1058702..1059646	-	Sinorhizobium_meliloti_BL225C	NC_017323.1	WP_010975125_1		COG1175	UgpA	ABC-type sugar transport system, permease component [Carbohydrate transport and metabolism].	Prot_12_37	29
SINMEB_RS29870	1059704..1061059	-	Sinorhizobium_meliloti_BL225C	NC_017323.1	WP_014527567_1		cd13585	PBP2_TMBP_like	The periplasmic-binding component of ABC transport systems specific for trehalose/maltose and similar oligosaccharides; possess type 2 periplasmic binding fold. This family includes the periplasmic trehalose/maltose-binding component of an ABC transport system and related proteins from archaea and bacteria. Members of this group belong to the type 2 periplasmic-binding fold superfamily. PBP2 is c…	Prot_15_19	28
SINMEB_RS29875	1061120..1062124	-	Sinorhizobium_meliloti_BL225C	NC_017323.1	WP_010975123_1		COG1609	PurR	DNA-binding transcriptional regulator, LacI/PurR family [Transcription].	Prot_13_29	30
SINMEB_RS29880	1062356..1063330	-	Sinorhizobium_meliloti_BL225C	NC_017323.1	WP_010975122_1		pfam12277	DUF3618	Protein of unknown function (DUF3618). This domain family is found in bacteria, and is approximately 50 amino acids in length.	Prot_4_226	20
SINMEB_RS29885	1063327..1063746	-	Sinorhizobium_meliloti_BL225C	NC_017323.1	WP_003528659_1		pfam07332	Phage_holin_3_6	Putative Actinobacterial Holin-X, holin superfamily III. Phage_holin_3_6 is a family of small hydrophobic proteins with two or three transmembrane domains of the Hol-X family. Holin proteins are produced by double-stranded DNA bacteriophages that use an endolysin-holin strategy to achieve lysis of their hosts. The endolysins are peptidoglycan-degrading enzymes that are usually accumulated in the …	Prot_1_3122	20
SINMEB_RS29890	1063739..1064317	-	Sinorhizobium_meliloti_BL225C	NC_017323.1	WP_013850108_1					Prot_3_328	20
SINMEB_RS35515	1064473..1064646	-	Sinorhizobium_meliloti_BL225C	NC_017323.1	WP_010975120_1					Prot_1_2280	20
SINMEB_RS29895	1064812..1065498	+	Sinorhizobium_meliloti_BL225C	NC_017323.1	WP_014527568_1		COG2823	OsmY	Osmotically-inducible protein OsmY, contains BON domain [Function unknown].	Prot_6_115	20
SINMEB_RS29900	1065779..1066282	-	Sinorhizobium_meliloti_BL225C	NC_017323.1	WP_010975118_1		pfam13628	DUF4142	Domain of unknown function (DUF4142). This is a bacterial family of unknown function.	Prot_3_398	20
===	SINME_RS19680		Sinorhizobium_meliloti_AK83	NC_015596.1							470
SINME_RS19630	246810..247931	+	Sinorhizobium_meliloti_AK83	NC_015596.1	WP_010975136_1		cd05258	CDP_TE_SDR_e	CDP-tyvelose 2-epimerase, extended (e) SDRs. CDP-tyvelose 2-epimerase is a tetrameric SDR that catalyzes the conversion of CDP-D-paratose to CDP-D-tyvelose, the last step in tyvelose biosynthesis. This subgroup is a member of the extended SDR subfamily, with a characteristic active site tetrad and NAD-binding motif. Extended SDRs are distinct from classical SDRs. In addition to the Rossmann fold …	Prot_6_145	20
SINME_RS19635	247928..249079	+	Sinorhizobium_meliloti_AK83	NC_015596.1	WP_013850096_1		cd03809	GT4_MtfB-like	glycosyltransferases MtfB, WbpX, and similar proteins. This family is most closely related to the GT4 family of glycosyltransferases. MtfB (mannosyltransferase B) in E. coli has been shown to direct the growth of the O9-specific polysaccharide chain. It transfers two mannoses into the position 3 of the previously synthesized polysaccharide.	Prot_10_55	20
SINME_RS19640	249084..250214	+	Sinorhizobium_meliloti_AK83	NC_015596.1	WP_013850097_1		COG4641	COG4641	Spore maturation protein CgeB [Cell cycle control, cell division, chromosome partitioning].	Prot_7_98	20
SINME_RS19645	250211..251296	+	Sinorhizobium_meliloti_AK83	NC_015596.1	WP_013850098_1		COG4641	COG4641	Spore maturation protein CgeB [Cell cycle control, cell division, chromosome partitioning].	Prot_9_67	20
SINME_RS19650	251293..252411	+	Sinorhizobium_meliloti_AK83	NC_015596.1	WP_013850099_1		COG4641	COG4641	Spore maturation protein CgeB [Cell cycle control, cell division, chromosome partitioning].	Prot_4_253	20
SINME_RS19655	252431..253471	+	Sinorhizobium_meliloti_AK83	NC_015596.1	WP_010975131_1		cd05230	UGD_SDR_e	UDP-glucuronate decarboxylase (UGD) and related proteins, extended (e) SDRs. UGD catalyzes the formation of UDP-xylose from UDP-glucuronate; it is an extended-SDR, and has the characteristic glycine-rich NAD-binding pattern, TGXXGXXG, and active site tetrad. Extended SDRs are distinct from classical SDRs. In addition to the Rossmann fold (alpha/beta folding pattern with a central beta-sheet) core…	Prot_6_143	21
SINME_RS19660	253474..254268	+	Sinorhizobium_meliloti_AK83	NC_015596.1	WP_013850100_1		COG2227	UbiG	2-polyprenyl-3-methyl-5-hydroxy-6-metoxy-1,4-benzoquinol methylase [Coenzyme transport and metabolism].	Prot_6_139	20
SINME_RS38005	254365..254556	-	Sinorhizobium_meliloti_AK83	NC_015596.1	WP_013850101_1					Prot_3_392	18
SINME_RS19670	254596..254940	-	Sinorhizobium_meliloti_AK83	NC_015596.1	WP_013850102_1					Prot_3_287	20
SINME_RS19675	255060..256151	-	Sinorhizobium_meliloti_AK83	NC_015596.1	WP_013850103_1		COG3839	MalK	ABC-type sugar transport system, ATPase component [Carbohydrate transport and metabolism].	Prot_16_14	36
SINME_RS19680	256153..257349	-	Sinorhizobium_meliloti_AK83	NC_015596.1	WP_013850104_1	+	pfam11175	DUF2961	Protein of unknown function (DUF2961). This family of proteins has no known function.	Prot_12_35	28
SINME_RS19685	257380..258228	-	Sinorhizobium_meliloti_AK83	NC_015596.1	WP_013850105_1		COG0395	UgpE	ABC-type glycerol-3-phosphate transport system, permease component [Carbohydrate transport and metabolism].	Prot_31_4	50
SINME_RS19690	258218..259162	-	Sinorhizobium_meliloti_AK83	NC_015596.1	WP_010975125_1		COG1175	UgpA	ABC-type sugar transport system, permease component [Carbohydrate transport and metabolism].	Prot_12_37	29
SINME_RS19695	259220..260575	-	Sinorhizobium_meliloti_AK83	NC_015596.1	WP_013850106_1		cd13585	PBP2_TMBP_like	The periplasmic-binding component of ABC transport systems specific for trehalose/maltose and similar oligosaccharides; possess type 2 periplasmic binding fold. This family includes the periplasmic trehalose/maltose-binding component of an ABC transport system and related proteins from archaea and bacteria. Members of this group belong to the type 2 periplasmic-binding fold superfamily. PBP2 is c…	Prot_15_19	28
SINME_RS19700	260636..261640	-	Sinorhizobium_meliloti_AK83	NC_015596.1	WP_013850107_1		COG1609	PurR	DNA-binding transcriptional regulator, LacI/PurR family [Transcription].	Prot_13_29	30
SINME_RS19705	261873..262847	-	Sinorhizobium_meliloti_AK83	NC_015596.1	WP_010975122_1		pfam12277	DUF3618	Protein of unknown function (DUF3618). This domain family is found in bacteria, and is approximately 50 amino acids in length.	Prot_4_226	20
SINME_RS19710	262844..263263	-	Sinorhizobium_meliloti_AK83	NC_015596.1	WP_003528659_1		pfam07332	Phage_holin_3_6	Putative Actinobacterial Holin-X, holin superfamily III. Phage_holin_3_6 is a family of small hydrophobic proteins with two or three transmembrane domains of the Hol-X family. Holin proteins are produced by double-stranded DNA bacteriophages that use an endolysin-holin strategy to achieve lysis of their hosts. The endolysins are peptidoglycan-degrading enzymes that are usually accumulated in the …	Prot_1_3122	20
SINME_RS19715	263256..263834	-	Sinorhizobium_meliloti_AK83	NC_015596.1	WP_013850108_1					Prot_3_328	20
SINME_RS35455	263991..264164	-	Sinorhizobium_meliloti_AK83	NC_015596.1	WP_010975120_1					Prot_1_2280	20
SINME_RS19720	264330..265016	+	Sinorhizobium_meliloti_AK83	NC_015596.1	WP_013850109_1		COG2823	OsmY	Osmotically-inducible protein OsmY, contains BON domain [Function unknown].	Prot_6_115	20
SINME_RS19725	265297..265800	-	Sinorhizobium_meliloti_AK83	NC_015596.1	WP_010975118_1		pfam13628	DUF4142	Domain of unknown function (DUF4142). This is a bacterial family of unknown function.	Prot_3_398	20
===	BBMN68_RS04590		Bifidobacterium_longum_sub_longum_BBMN68	NC_014656.1							470
BBMN68_RS04535	1038334..1038768	-	Bifidobacterium_longum_sub_longum_BBMN68	NC_014656.1	WP_007056455_1		cd01117	YbiR_permease	Putative anion permease YbiR. Based on sequence similarity, YbiR proteins are predicted to function as anion translocating permeases in eubacteria, archaea and plants. They belong to ArsB/NhaD superfamily of permeases that have been shown to translocate sodium, sulfate, arsenite and organic anions. A typical ArsB/NhaD permease is composed of 8-13 transmembrane domains.	Prot_3_335	6
BBMN68_RS04540	1039073..1040728	+	Bifidobacterium_longum_sub_longum_BBMN68	NC_014656.1	WP_007056397_1		cd00995	PBP2_NikA_DppA_OppA_like	The substrate-binding domain of an ABC-type nickel/oligopeptide-like import system contains the type 2 periplasmic binding fold. This family represents the periplasmic substrate-binding domain of nickel/dipeptide/oligopeptide transport systems, which function in the import of nickel and peptides, and other closely related proteins. The oligopeptide-binding protein OppA is a periplasmic component …	Prot_1_3689	1
BBMN68_RS04545	1040854..1041786	-	Bifidobacterium_longum_sub_longum_BBMN68	NC_014656.1	WP_007056457_1		pfam01112	Asparaginase_2	Asparaginase.	Prot_4_218	8
BBMN68_RS04550	1042142..1043806	-	Bifidobacterium_longum_sub_longum_BBMN68	NC_014656.1	WP_007056415_1		COG1167	ARO8	DNA-binding transcriptional regulator, MocR family, contains an aminotransferase domain [Transcription, Amino acid transport and metabolism].	Prot_7_92	10
BBMN68_RS04555	1043864..1044502	-	Bifidobacterium_longum_sub_longum_BBMN68	NC_014656.1	WP_007056414_1		cd01749	GATase1_PB	Glutamine Amidotransferase (GATase_I) involved in pyridoxine biosynthesis. Glutamine Amidotransferase (GATase_I) involved in pyridoxine biosynthesis. Glutamine amidotransferase (GATase) activity involves the removal of the ammonia group from a glutamate molecule and its subsequent transfer to a specific substrate, thus creating a new carbon-nitrogen group on the substrate. This group contains pro…	Prot_6_122	10
BBMN68_RS04560	1044588..1045559	-	Bifidobacterium_longum_sub_longum_BBMN68	NC_014656.1	WP_011068314_1		COG0214	PdxS	Pyridoxal biosynthesis lyase PdxS [Coenzyme transport and metabolism].	Prot_5_164	10
BBMN68_RS04565	1045656..1047764	-	Bifidobacterium_longum_sub_longum_BBMN68	NC_014656.1	WP_013410298_1		COG0358	DnaG	DNA primase (bacterial type) [Replication, recombination and repair].	Prot_8_85	10
BBMN68_RS04570	1047928..1049355	-	Bifidobacterium_longum_sub_longum_BBMN68	NC_014656.1	WP_074709698_1		COG0232	Dgt	dGTP triphosphohydrolase [Nucleotide transport and metabolism].	Prot_8_79	11
BBMN68_RS04575	1049407..1050765	-	Bifidobacterium_longum_sub_longum_BBMN68	NC_014656.1	WP_007051260_1		cd00430	PLPDE_III_AR	Type III Pyridoxal 5-phosphate (PLP)-Dependent Enzyme Alanine Racemase. This family includes predominantly bacterial alanine racemases (AR), some serine racemases (SerRac), and putative bifunctional enzymes containing N-terminal UDP-N-acetylmuramoyl-tripeptide:D-alanyl-D-alanine ligase (murF) and C-terminal AR domains. These proteins are fold type III PLP-dependent enzymes that play essential rol…	Prot_5_150	10
BBMN68_RS04580	1050954..1052414	+	Bifidobacterium_longum_sub_longum_BBMN68	NC_014656.1	WP_013410303_1		COG0531	PotE	Amino acid transporter [Amino acid transport and metabolism].	Prot_4_206	10
BBMN68_RS04590	1052975..1054114	+	Bifidobacterium_longum_sub_longum_BBMN68	NC_014656.1	WP_013410304_1	+	pfam11175	DUF2961	Protein of unknown function (DUF2961). This family of proteins has no known function.	Prot_55_2	116
BBMN68_RS04595	1054372..1054914	-	Bifidobacterium_longum_sub_longum_BBMN68	NC_014656.1	WP_007051262_1					Prot_3_340	10
BBMN68_RS04600	1055069..1055563	-	Bifidobacterium_longum_sub_longum_BBMN68	NC_014656.1	WP_013410305_1		pfam02664	LuxS	S-Ribosylhomocysteinase (LuxS). This family consists of the LuxS protein involved in autoinducer AI2 synthesis and its hypothetical relatives. S-ribosylhomocysteinase (LuxS) catalyzes the cleavage of the thioether bond in S-ribosylhomocysteine (SRH) to produce homocysteine and 4,5-dihydroxy-2,3-pentanedione (DPD), the precursor of type II bacterial quorum sensing molecule.	Prot_4_235	10
BBMN68_RS04605	1055676..1057631	-	Bifidobacterium_longum_sub_longum_BBMN68	NC_014656.1	WP_041473578_1		COG0514	RecQ	Superfamily II DNA helicase RecQ [Replication, recombination and repair].	Prot_8_78	10
BBMN68_RS04610	1057842..1059515	+	Bifidobacterium_longum_sub_longum_BBMN68	NC_014656.1	WP_080549156_1		cd16913	YkuD_like	L,D-transpeptidases/carboxypeptidases similar to Bacillus YkuD. Members of the YkuD-like family of proteins are found in a range of bacteria. The best studied member Bacillus YkuD has been shown to act as an L,D-transpeptidase that gives rise to an alternative pathway for peptidoglycan cross-linking. Another member Helicobacter pylori Csd6 functions as an L,D-carboxypeptidase and regulates helica…	Prot_8_73	10
BBMN68_RS04615	1059655..1060839	-	Bifidobacterium_longum_sub_longum_BBMN68	NC_014656.1	WP_007053689_1		pfam01053	Cys_Met_Meta_PP	Cys/Met metabolism PLP-dependent enzyme. This family includes enzymes involved in cysteine and methionine metabolism. The following are members: Cystathionine gamma-lyase, Cystathionine gamma-synthase, Cystathionine beta-lyase, Methionine gamma-lyase, OAH/OAS sulfhydrylase, O-succinylhomoserine sulfhydrylase All of these members participate is slightly different reactions. All these enzymes use P…	Prot_6_137	12
BBMN68_RS04620	1060931..1062157	-	Bifidobacterium_longum_sub_longum_BBMN68	NC_014656.1	WP_011068322_1		cd01561	CBS_like	CBS_like: This subgroup includes Cystathionine beta-synthase (CBS) and Cysteine synthase. CBS is a unique heme-containing enzyme that catalyzes a pyridoxal 5'-phosphate (PLP)-dependent condensation of serine and homocysteine to give cystathionine. Deficiency of CBS leads to homocystinuria, an inherited disease of sulfur metabolism characterized by increased levels of the toxic metabolite homocyst…	Prot_7_96	11
BBMN68_RS04625	1062391..1063176	-	Bifidobacterium_longum_sub_longum_BBMN68	NC_014656.1	WP_013410308_1		cd03257	ABC_NikE_OppD_transporters	ATP-binding cassette domain of nickel/oligopeptides specific transporters. The ABC transporter subfamily specific for the transport of dipeptides, oligopeptides (OppD), and nickel (NikDE). The NikABCDE system of E. coli belongs to this family and is composed of the periplasmic binding protein NikA, two integral membrane components (NikB and NikC), and two ATPase (NikD and NikE). The NikABCDE tran…	Prot_6_130	12
BBMN68_RS04630	1063169..1063960	-	Bifidobacterium_longum_sub_longum_BBMN68	NC_014656.1	WP_011068323_1		COG0444	DppD	ABC-type dipeptide/oligopeptide/nickel transport system, ATPase component [Amino acid transport and metabolism, Inorganic ion transport and metabolism].	Prot_6_111	11
BBMN68_RS04635	1063957..1064859	-	Bifidobacterium_longum_sub_longum_BBMN68	NC_014656.1	WP_007056422_1		COG1173	DppC	ABC-type dipeptide/oligopeptide/nickel transport system, permease component [Amino acid transport and metabolism, Inorganic ion transport and metabolism].	Prot_5_154	11
BBMN68_RS04640	1064856..1065833	-	Bifidobacterium_longum_sub_longum_BBMN68	NC_014656.1	WP_013410309_1		COG0601	DppB	ABC-type dipeptide/oligopeptide/nickel transport system, permease component [Amino acid transport and metabolism, Inorganic ion transport and metabolism].	Prot_5_175	9
===	BBMN68_RS09955		Bifidobacterium_longum_sub_longum_BBMN68	NC_014656.1							470
BBMN68_RS07210	1704101..1706173	-	Bifidobacterium_longum_sub_longum_BBMN68	NC_014656.1	WP_013410524_1		COG0025	NhaP	NhaP-type Na+/H+ or K+/H+ antiporter [Inorganic ion transport and metabolism].	Prot_13_30	18
BBMN68_RS07215	1706263..1706748	+	Bifidobacterium_longum_sub_longum_BBMN68	NC_014656.1	WP_077381947_1		COG0590	TadA	tRNA(Arg) A34 adenosine deaminase TadA [Translation, ribosomal structure and biogenesis].	Prot_8_76	21
BBMN68_RS07220	1706868..1709174	+	Bifidobacterium_longum_sub_longum_BBMN68	NC_014656.1	WP_013410526_1		pfam02065	Melibiase	Melibiase. Glycoside hydrolase families GH27, GH31 and GH36 form the glycoside hydrolase clan GH-D. Glycoside hydrolase family 36 can be split into 11 families, GH36A to GH36K. This family includes enzymes from GH36A-B and GH36D-K and from GH27.	Prot_17_13	21
BBMN68_RS07225	1709339..1710547	-	Bifidobacterium_longum_sub_longum_BBMN68	NC_014656.1	WP_013410527_1		COG1940	NagC	Sugar kinase of the NBD/HSP70 family, may contain an N-terminal HTH domain [Transcription, Carbohydrate transport and metabolism].	Prot_14_22	21
BBMN68_RS07230	1710723..1712012	+	Bifidobacterium_longum_sub_longum_BBMN68	NC_014656.1	WP_013141491_1		cd13585	PBP2_TMBP_like	The periplasmic-binding component of ABC transport systems specific for trehalose/maltose and similar oligosaccharides; possess type 2 periplasmic binding fold. This family includes the periplasmic trehalose/maltose-binding component of an ABC transport system and related proteins from archaea and bacteria. Members of this group belong to the type 2 periplasmic-binding fold superfamily. PBP2 is c…	Prot_9_62	21
BBMN68_RS07235	1712034..1712963	+	Bifidobacterium_longum_sub_longum_BBMN68	NC_014656.1	WP_013141490_1		COG1175	UgpA	ABC-type sugar transport system, permease component [Carbohydrate transport and metabolism].	Prot_9_64	21
BBMN68_RS07240	1712982..1713848	+	Bifidobacterium_longum_sub_longum_BBMN68	NC_014656.1	WP_013141489_1		COG0395	UgpE	ABC-type glycerol-3-phosphate transport system, permease component [Carbohydrate transport and metabolism].	Prot_8_72	21
BBMN68_RS07245	1713907..1714926	-	Bifidobacterium_longum_sub_longum_BBMN68	NC_014656.1	WP_012472085_1		COG1609	PurR	DNA-binding transcriptional regulator, LacI/PurR family [Transcription].	Prot_5_173	21
BBMN68_RS07250	1715044..1716072	-	Bifidobacterium_longum_sub_longum_BBMN68	NC_014656.1	WP_013583019_1		COG1609	PurR	DNA-binding transcriptional regulator, LacI/PurR family [Transcription].	Prot_8_86	23
BBMN68_RS07255	1716280..1717608	+	Bifidobacterium_longum_sub_longum_BBMN68	NC_014656.1	WP_013141486_1		cd14749	PBP2_XBP1_like	The periplasmic-binding component of ABC transport systems specific for xylo-oligosaccharides; possesses type 2 periplasmic binding fold. This group represents the periplasmic component of an ABC transport system XBP1 that shows preference for xylo-oligosaccharides in the order of xylotriose > xylobiose > xylotetraose. Members of this group belong to the type 2 periplasmic-binding fold superfamil…	Prot_18_9	44
BBMN68_RS09955	1717669..1718787	+	Bifidobacterium_longum_sub_longum_BBMN68	NC_014656.1	WP_007054610_1	+	pfam11175	DUF2961	Protein of unknown function (DUF2961). This family of proteins has no known function.	Prot_55_2	116
BBMN68_RS07260	1719034..1720359	+	Bifidobacterium_longum_sub_longum_BBMN68	NC_014656.1	WP_007054609_1		cd14749	PBP2_XBP1_like	The periplasmic-binding component of ABC transport systems specific for xylo-oligosaccharides; possesses type 2 periplasmic binding fold. This group represents the periplasmic component of an ABC transport system XBP1 that shows preference for xylo-oligosaccharides in the order of xylotriose > xylobiose > xylotetraose. Members of this group belong to the type 2 periplasmic-binding fold superfamil…	Prot_18_9	44
BBMN68_RS09960	1720369..1720503	-	Bifidobacterium_longum_sub_longum_BBMN68	NC_014656.1	WP_007057507_1					Prot_2_469	20
BBMN68_RS07265	1720537..1721403	+	Bifidobacterium_longum_sub_longum_BBMN68	NC_014656.1	WP_032682652_1		COG1175	UgpA	ABC-type sugar transport system, permease component [Carbohydrate transport and metabolism].	Prot_4_240	23
BBMN68_RS07270	1721406..1722230	+	Bifidobacterium_longum_sub_longum_BBMN68	NC_014656.1	WP_007054607_1		COG0395	UgpE	ABC-type glycerol-3-phosphate transport system, permease component [Carbohydrate transport and metabolism].	Prot_2_743	23
BBMN68_RS07275	1722331..1724001	+	Bifidobacterium_longum_sub_longum_BBMN68	NC_014656.1	WP_007057512_1		cd11332	AmyAc_OligoGlu_TS	Alpha amylase catalytic domain found in oligo-1,6-glucosidase (also called isomaltase; sucrase-isomaltase; alpha-limit dextrinase), trehalose synthase (also called maltose alpha-D-glucosyltransferase), and related proteins. Oligo-1,6-glucosidase (EC 3.2.1.10) hydrolyzes the alpha-1,6-glucosidic linkage of isomaltooligosaccharides, pannose, and dextran. Unlike alpha-1,4-glucosidases (EC 3.2.1.20),…	Prot_6_114	23
BBMN68_RS07280	1724033..1725895	+	Bifidobacterium_longum_sub_longum_BBMN68	NC_014656.1	WP_007054605_1		pfam05691	Raffinose_syn	Raffinose synthase or seed imbibition protein Sip1. This family consists of several raffinose synthase proteins, also known as seed imbibition (Sip1) proteins. Raffinose (O-alpha- D-galactopyranosyl- (1-->6)- O-alpha- D-glucopyranosyl-(1<-->2)- O-beta- D-fructofuranoside) is a widespread oligosaccharide in plant seeds and other tissues. Raffinose synthase (EC:2.4.1.82) is the key enzyme that chan…	Prot_8_69	20
BBMN68_RS07285	1726019..1727839	+	Bifidobacterium_longum_sub_longum_BBMN68	NC_014656.1	WP_007057515_1		cd11333	AmyAc_SI_OligoGlu_DGase	Alpha amylase catalytic domain found in Sucrose isomerases, oligo-1,6-glucosidase (also called isomaltase; sucrase-isomaltase; alpha-limit dextrinase), dextran glucosidase (also called glucan 1,6-alpha-glucosidase), and related proteins. The sucrose isomerases (SIs) Isomaltulose synthase (EC 5.4.99.11) and Trehalose synthase (EC 5.4.99.16) catalyze the isomerization of sucrose and maltose to prod…	Prot_9_61	21
BBMN68_RS07290	1728087..1729352	+	Bifidobacterium_longum_sub_longum_BBMN68	NC_014656.1	WP_007051833_1		cd01562	Thr-dehyd	Threonine dehydratase: The first step in amino acid degradation is the removal of nitrogen. Although the nitrogen atoms of most amino acids are transferred to alpha-ketoglutarate before removal, the alpha-amino group of threonine can be directly converted into NH4+. The direct deamination is catalyzed by threonine dehydratase, in which pyridoxal phosphate (PLP) is the prosthetic group. Threonine …	Prot_6_117	20
BBMN68_RS07295	1729498..1730253	-	Bifidobacterium_longum_sub_longum_BBMN68	NC_014656.1	WP_007051834_1		cd01410	SIRT7	SIRT7: Eukaryotic and prokaryotic group (class4) which includes human sirtuin SIRT6, SIRT7, and several bacterial homologs; and are members of the SIR2 family of proteins, silent information regulator 2 (Sir2) enzymes which catalyze NAD+-dependent protein/histone deacetylation. Sir2 proteins have been shown to regulate gene silencing, DNA repair, metabolic enzymes, and life span.	Prot_5_152	20
BBMN68_RS09965	1730492..1730734	+	Bifidobacterium_longum_sub_longum_BBMN68	NC_014656.1	WP_075662649_1					Prot_8_70	14
===	BCOA_RS25760		Bacillus_coagulans_36D1	NC_016023.1							470
BCOA_RS25705	1782054..1783415	-	Bacillus_coagulans_36D1	NC_016023.1	WP_014096933_1		pfam13546	DDE_5	DDE superfamily endonuclease. This family of proteins are related to pfam00665 and are probably endonucleases of the DDE superfamily. Transposase proteins are necessary for efficient DNA transposition. This domain is a member of the DDE superfamily, which contain three carboxylate residues that are believed to be responsible for coordinating metal ions needed for catalysis. The catalytic activity…	Prot_2_899	2
BCOA_RS25715	1786360..1786800	+	Bacillus_coagulans_36D1	NC_016023.1	WP_014096937_1		COG2893	ManX	Phosphotransferase system, mannose/fructose-specific component IIA [Carbohydrate transport and metabolism].	Prot_1_1130	6
BCOA_RS25720	1786812..1787303	+	Bacillus_coagulans_36D1	NC_016023.1	WP_014096938_1		pfam03830	PTSIIB_sorb	PTS system sorbose subfamily IIB component.	Prot_5_180	7
BCOA_RS25725	1787316..1788116	+	Bacillus_coagulans_36D1	NC_016023.1	WP_014096939_1		pfam03609	EII-Sor	PTS system sorbose-specific iic component.	Prot_4_220	9
BCOA_RS25730	1788113..1788934	+	Bacillus_coagulans_36D1	NC_016023.1	WP_014096940_1		pfam03613	EIID-AGA	PTS system mannose/fructose/sorbose family IID component.	Prot_4_259	9
BCOA_RS25735	1788956..1789633	+	Bacillus_coagulans_36D1	NC_016023.1	WP_014096941_1					Prot_2_716	5
BCOA_RS25740	1789819..1791129	+	Bacillus_coagulans_36D1	NC_016023.1	WP_014096942_1		pfam13808	DDE_Tnp_1_assoc	DDE_Tnp_1-associated. This domain is frequently found N-terminal to the transposase, IS family DDE_Tnp_1, pfam01609 and its relatives.	Prot_5_149	10
BCOA_RS25745	1791304..1792923	+	Bacillus_coagulans_36D1	NC_016023.1	WP_014096943_1					Prot_2_738	6
BCOA_RS25750	1793061..1793459	+	Bacillus_coagulans_36D1	NC_016023.1	WP_014096944_1		pfam11175	DUF2961	Protein of unknown function (DUF2961). This family of proteins has no known function.	Prot_20_8	27
BCOA_RS25755	1793571..1795256	-	Bacillus_coagulans_36D1	NC_016023.1	WP_014096945_1		COG5421	COG5421	Transposase [Mobilome: prophages, transposons].	Prot_2_491	7
BCOA_RS25760	1795339..1796043	+	Bacillus_coagulans_36D1	NC_016023.1	WP_014096946_1	+	pfam11175	DUF2961	Protein of unknown function (DUF2961). This family of proteins has no known function.	Prot_55_2	116
BCOA_RS25765	1796314..1797144	-	Bacillus_coagulans_36D1	NC_016023.1	WP_014096947_1		pfam08874	DUF1835	Domain of unknown function (DUF1835). This family of proteins are functionally uncharacterized.	Prot_3_377	7
BCOA_RS25770	1797666..1798439	-	Bacillus_coagulans_36D1	NC_016023.1	WP_014096948_1		cd05366	meso-BDH-like_SDR_c	meso-2,3-butanediol dehydrogenase-like, classical (c) SDRs. 2,3-butanediol dehydrogenases (BDHs) catalyze the NAD+ dependent conversion of 2,3-butanediol to acetonin; BDHs are classified into types according to their stereospecificity as to substrates and products. Included in this subgroup are Klebsiella pneumonia meso-BDH which catalyzes meso-2,3-butanediol to D(-)-acetonin, and Corynebacterium…	Prot_1_3476	7
BCOA_RS25780	1800425..1800790	-	Bacillus_coagulans_36D1	NC_016023.1	WP_014096950_1					Prot_4_249	7
BCOA_RS25785	1800991..1802013	+	Bacillus_coagulans_36D1	NC_016023.1	WP_014096951_1		cd08297	CAD3	Cinnamyl alcohol dehydrogenases (CAD). These alcohol dehydrogenases are related to the cinnamyl alcohol dehydrogenases (CAD), members of the medium chain dehydrogenase/reductase family. NAD(P)(H)-dependent oxidoreductases are the major enzymes in the interconversion of alcohols and aldehydes, or ketones. Cinnamyl alcohol dehydrogenases (CAD) reduce cinnamaldehydes to cinnamyl alcohols in the last…	Prot_3_284	7
BCOA_RS25790	1802137..1802532	+	Bacillus_coagulans_36D1	NC_016023.1	WP_014096952_1		cd05403	NT_KNTase_like	Nucleotidyltransferase (NT) domain of Staphylococcus aureus kanamycin nucleotidyltransferase, and similar proteins. S. aureus KNTase is a plasmid encoded enzyme which confers resistance to a wide range of aminoglycoside antibiotics which have a 4'- or 4''-hydroxyl group in the equatorial position, such as kanamycin A. This enzyme transfers a nucleoside monophosphate group from a nucleotide (ATP,G…	Prot_1_2536	1
BCOA_RS25800	1802942..1804063	+	Bacillus_coagulans_36D1	NC_016023.1	WP_014096954_1		COG0665	DadA	Glycine/D-amino acid oxidase (deaminating) [Amino acid transport and metabolism].	Prot_3_300	6
BCOA_RS25805	1804106..1804711	+	Bacillus_coagulans_36D1	NC_016023.1	WP_014096955_1		pfam13847	Methyltransf_31	Methyltransferase domain. This family appears to have methyltransferase activity.	Prot_3_275	3
BCOA_RS25810	1805341..1805958	+	Bacillus_coagulans_36D1	NC_016023.1	WP_014096956_1		cd00452	KDPG_aldolase	KDPG and KHG aldolase. KDPG and KHG aldolase. This family belongs to the class I adolases whose reaction mechanism involves Schiff base formation between a substrate carbonyl and lysine residue in the active site. 2-keto-3-deoxy-6-phosphogluconate (KDPG) aldolase, is best known for its role in the Entner-Doudoroff pathway of bacteria, where it catalyzes the reversible cleavage of KDPG to pyruvate…	Prot_1_3105	1
BCOA_RS25815	1806208..1806771	-	Bacillus_coagulans_36D1	NC_016023.1	WP_014096957_1					Prot_1_4812	1
BCOA_RS25820	1806783..1807538	-	Bacillus_coagulans_36D1	NC_016023.1	WP_014096958_1		pfam14478	DUF4430	Domain of unknown function (DUF4430). Although this family has overlaps with SLBB, the majority of its sequences are unique. Several family members, eg UniProtKB:A0RGA8, that do not overlap have an LPXTG-cell wall anchor at their C-terminus, a SSF_Family 10_polysaccharide_lyase or Glycosyltransferase structure associated with them in the middle region, as shown by InterPro, as well as this domain…	Prot_1_2773	1
===	HMPREF0351_10291		Enterococcus_faecium_DO	NC_017960.1							470
HMPREF0351_10281	268961..270049	+	Enterococcus_faecium_DO	NC_017960.1	YP_006374887_1					Prot_1_3272	1
HMPREF0351_10282	270298..271251	+	Enterococcus_faecium_DO	NC_017960.1	YP_006374888_1		COG2826	Tra8	Transposase and inactivated derivatives, IS30 family [Mobilome: prophages, transposons].	Prot_2_643	2
HMPREF0351_10283	271287..271544	+	Enterococcus_faecium_DO	NC_017960.1	YP_006374889_1					Prot_1_2070	1
HMPREF0351_10284	271632..271763	+	Enterococcus_faecium_DO	NC_017960.1	YP_006374890_1					Prot_1_2675	1
HMPREF0351_10285	271776..272180	+	Enterococcus_faecium_DO	NC_017960.1	YP_006374891_1		pfam12161	HsdM_N	HsdM N-terminal domain. This domain is found at the N-terminus of the methylase subunit of Type I DNA methyltransferases. This domain family is found in bacteria and archaea, and is typically between 123 and 138 amino acids in length. The family is found in association with pfam02384. Mutations in this region of EcoKI methyltransferase abolish the normally strong preference of this system for met…	Prot_1_4373	1
HMPREF0351_10286	272199..274856	+	Enterococcus_faecium_DO	NC_017960.1	YP_006374892_1		COG3933	LevR	Transcriptional regulatory protein LevR, contains PRD, AAA+ and EIIA domains [Transcription].	Prot_2_935	2
HMPREF0351_10287	274928..275404	+	Enterococcus_faecium_DO	NC_017960.1	YP_006374893_1		pfam03830	PTSIIB_sorb	PTS system sorbose subfamily IIB component.	Prot_4_219	4
HMPREF0351_10288	275418..276206	+	Enterococcus_faecium_DO	NC_017960.1	YP_006374894_1		pfam03609	EII-Sor	PTS system sorbose-specific iic component.	Prot_4_243	4
HMPREF0351_10289	276199..277005	+	Enterococcus_faecium_DO	NC_017960.1	YP_006374895_1		pfam03613	EIID-AGA	PTS system mannose/fructose/sorbose family IID component.	Prot_4_254	4
HMPREF0351_10290	277024..277419	+	Enterococcus_faecium_DO	NC_017960.1	YP_006374896_1		COG2893	ManX	Phosphotransferase system, mannose/fructose-specific component IIA [Carbohydrate transport and metabolism].	Prot_2_557	2
HMPREF0351_10291	277421..278542	+	Enterococcus_faecium_DO	NC_017960.1	YP_006374897_1	+	pfam11175	DUF2961	Protein of unknown function (DUF2961). This family of proteins has no known function.	Prot_20_8	27
HMPREF0351_10292	278562..279431	+	Enterococcus_faecium_DO	NC_017960.1	YP_006374898_1		pfam00480	ROK	ROK family.	Prot_6_144	7
HMPREF0351_10293	279632..280141	+	Enterococcus_faecium_DO	NC_017960.1	YP_006374899_1		COG4807	YehS	Uncharacterized conserved protein YehS, DUF1456 family [Function unknown].	Prot_1_2624	1
HMPREF0351_10294	280241..280891	+	Enterococcus_faecium_DO	NC_017960.1	YP_006374900_1					Prot_1_1047	1
HMPREF0351_10295	281342..282280	+	Enterococcus_faecium_DO	NC_017960.1	YP_006374901_1		COG1893	PanE	Ketopantoate reductase [Coenzyme transport and metabolism].	Prot_1_4246	1
HMPREF0351_10296	282293..283345	+	Enterococcus_faecium_DO	NC_017960.1	YP_006374902_1		COG3641	PfoR	Uncharacterized membrane protein PfoR (does not regulate perfringolysin O expression) [Function unknown].	Prot_1_3908	1
HMPREF0351_10297	283611..284246	+	Enterococcus_faecium_DO	NC_017960.1	YP_006374903_1					Prot_1_3376	1
HMPREF0351_10298	284437..285228	+	Enterococcus_faecium_DO	NC_017960.1	YP_006374904_1		pfam01625	PMSR	Peptide methionine sulfoxide reductase. This enzyme repairs damaged proteins. Methionine sulfoxide in proteins is reduced to methionine.	Prot_1_1146	1
HMPREF0351_10299	285335..285457	+	Enterococcus_faecium_DO	NC_017960.1	YP_006374905_1					Prot_1_2730	1
HMPREF0351_10300	285708..286616	+	Enterococcus_faecium_DO	NC_017960.1	YP_006374906_1		pfam13612	DDE_Tnp_1_3	Transposase DDE domain. Transposase proteins are necessary for efficient DNA transposition. This domain is a member of the DDE superfamily, which contains three carboxylate residues that are believed to be responsible for coordinating metal ions needed for catalysis. The catalytic activity of this enzyme involves DNA cleavage at a specific site followed by a strand transfer reaction.	Prot_1_4053	1
HMPREF0351_10301	286672..287040	+	Enterococcus_faecium_DO	NC_017960.1	YP_006374907_1		cd04301	NAT_SF	N-Acyltransferase superfamily: Various enzymes that characteristically catalyze the transfer of an acyl group to a substrate. NAT (N-Acyltransferase) is a large superfamily of enzymes that mostly catalyze the transfer of an acyl group to a substrate and are implicated in a variety of functions, ranging from bacterial antibiotic resistance to circadian rhythms in mammals. Members include GCN5-rela…	Prot_1_1581	1
===	HMPREF0351_10708		Enterococcus_faecium_DO	NC_017960.1							470
HMPREF0351_10698	699375..700181	+	Enterococcus_faecium_DO	NC_017960.1	YP_006375304_1		COG1176	PotB	ABC-type spermidine/putrescine transport system, permease component I [Amino acid transport and metabolism].	Prot_1_3399	1
HMPREF0351_10699	700182..701009	+	Enterococcus_faecium_DO	NC_017960.1	YP_006375305_1		COG1177	PotC	ABC-type spermidine/putrescine transport system, permease component II [Amino acid transport and metabolism].	Prot_2_667	2
HMPREF0351_10700	701006..702079	+	Enterococcus_faecium_DO	NC_017960.1	YP_006375306_1		cd13663	PBP2_PotD_PotF_like_2	The periplasmic substrate-binding component of an uncharacterized active transport system closely related to spermidine and putrescine transporters; contains the type 2 periplasmic binding fold. This group represents the periplasmic substrate-binding domain that serves as a primary polyamine receptor of an uncharacterized ABC-type transport system from gram-negative bacteria. Polyamine transport …	Prot_2_728	2
HMPREF0351_10701	702098..702262	+	Enterococcus_faecium_DO	NC_017960.1	YP_006375307_1					Prot_1_4909	1
HMPREF0351_10702	702507..705203	+	Enterococcus_faecium_DO	NC_017960.1	YP_006375308_1		COG1221	PspF	Transcriptional regulators containing an AAA-type ATPase domain and a DNA-binding domain [Transcription, Signal transduction mechanisms].	Prot_2_424	2
HMPREF0351_10703	705280..705768	+	Enterococcus_faecium_DO	NC_017960.1	YP_006375309_1		COG2893	ManX	Phosphotransferase system, mannose/fructose-specific component IIA [Carbohydrate transport and metabolism].	Prot_2_602	2
HMPREF0351_10704	705780..706274	+	Enterococcus_faecium_DO	NC_017960.1	YP_006375310_1		pfam03830	PTSIIB_sorb	PTS system sorbose subfamily IIB component.	Prot_5_180	7
HMPREF0351_10705	706295..707104	+	Enterococcus_faecium_DO	NC_017960.1	YP_006375311_1		pfam03609	EII-Sor	PTS system sorbose-specific iic component.	Prot_4_220	9
HMPREF0351_10706	707101..707922	+	Enterococcus_faecium_DO	NC_017960.1	YP_006375312_1		pfam03613	EIID-AGA	PTS system mannose/fructose/sorbose family IID component.	Prot_4_259	9
HMPREF0351_10707	707973..710072	+	Enterococcus_faecium_DO	NC_017960.1	YP_006375313_1					Prot_2_839	2
HMPREF0351_10708	710069..711187	+	Enterococcus_faecium_DO	NC_017960.1	YP_006375314_1	+	pfam11175	DUF2961	Protein of unknown function (DUF2961). This family of proteins has no known function.	Prot_55_2	116
HMPREF0351_10709	711187..712104	+	Enterococcus_faecium_DO	NC_017960.1	YP_006375315_1		pfam00480	ROK	ROK family.	Prot_6_144	7
HMPREF0351_10710	712905..713096	+	Enterococcus_faecium_DO	NC_017960.1	YP_006375316_1					Prot_2_764	2
HMPREF0351_10711	713470..714282	-	Enterococcus_faecium_DO	NC_017960.1	YP_006375317_1		cd00093	HTH_XRE	Helix-turn-helix XRE-family like proteins. Prokaryotic DNA binding proteins belonging to the xenobiotic response element family of transcriptional regulators.	Prot_2_510	2
HMPREF0351_10712	714601..715677	+	Enterococcus_faecium_DO	NC_017960.1	YP_006375318_1		pfam02486	Rep_trans	Replication initiation factor. Plasmid replication is initiated by the replication initiation factor (REP). This family represents a probable topoisomerase that makes a sequence-specific single-stranded nick in the plasmid DNA at the origin of replication. Human proteins also belong to this family, including myelin transcription factor 2 and cerebrin-50.	Prot_2_897	2
HMPREF0351_10713	715819..716022	+	Enterococcus_faecium_DO	NC_017960.1	YP_006375319_1		pfam11372	DUF3173	Domain of unknown function (DUF3173). This family of proteins with unknown function appears to be restricted to Firmicutes. These proteins appear to be distantly related to HHH domains and are therefore likely to be DNA-binding. Genomic environment-visualisation confirms the likely function as being DNA-binding, as this short protein lies very closely between an integrase and a replication protei…	Prot_2_798	2
HMPREF0351_10714	716082..717284	+	Enterococcus_faecium_DO	NC_017960.1	YP_006375320_1		cd01189	INT_ICEBs1_C_like	C-terminal catalytic domain of integrases from bacterial phages and conjugate transposons. This family of tyrosine based site-specific integrases is has origins in bacterial phages and conjugate transposons. One member is the integrase from Bacillus subtilis conjugative transposon ICEBs1. ICEBs1 can be excised and transfered to various recipients in response to DNA damage or high concentrations o…	Prot_2_672	2
HMPREF0351_10715	717933..719063	+	Enterococcus_faecium_DO	NC_017960.1	YP_006375321_1		cd03311	CIMS_C_terminal_like	CIMS - Cobalamine-independent methonine synthase, or MetE, C-terminal domain_like. Many members have been characterized as 5-methyltetrahydropteroyltriglutamate-homocysteine methyltransferases, EC:2.1.1.14, mostly from bacteria and plants. This enzyme catalyses the last step in the production of methionine by transferring a methyl group from 5-methyltetrahydrofolate to L-homocysteine without usin…	Prot_2_938	2
HMPREF0351_10716	719177..720130	-	Enterococcus_faecium_DO	NC_017960.1	YP_006375322_1		COG2826	Tra8	Transposase and inactivated derivatives, IS30 family [Mobilome: prophages, transposons].	Prot_2_643	2
HMPREF0351_10717	720439..720831	+	Enterococcus_faecium_DO	NC_017960.1	YP_006375323_1		cd01105	HTH_GlnR-like	Helix-Turn-Helix DNA binding domain of GlnR-like transcription regulators. Helix-turn-helix (HTH) transcription regulator GlnR and related proteins, N-terminal domain. The GlnR and TnrA (also known as ScgR) proteins have been shown to regulate expression of glutamine synthetase as well as several genes involved in nitrogen metabolism. These proteins share the N-terminal DNA binding domain with ot…	Prot_1_2279	1
HMPREF0351_10718	720859..722199	+	Enterococcus_faecium_DO	NC_017960.1	YP_006375324_1		COG0174	GlnA	Glutamine synthetase [Amino acid transport and metabolism].	Prot_1_1920	1
===	MESOP_RS29355		Mesorhizobium_opportunistum_WSM2075	NC_015675.1							470
MESOP_RS29305	6081023..6082408	-	Mesorhizobium_opportunistum_WSM2075	NC_015675.1	WP_013896970_1		COG1167	ARO8	DNA-binding transcriptional regulator, MocR family, contains an aminotransferase domain [Transcription, Amino acid transport and metabolism].	Prot_1_2677	1
MESOP_RS29310	6082492..6082983	+	Mesorhizobium_opportunistum_WSM2075	NC_015675.1	WP_041165110_1		COG1522	Lrp	DNA-binding transcriptional regulator, Lrp family [Transcription].	Prot_1_4362	1
MESOP_RS29315	6083113..6084606	+	Mesorhizobium_opportunistum_WSM2075	NC_015675.1	WP_013896972_1		cd07103	ALDH_F5_SSADH_GabD	Mitochondrial succinate-semialdehyde dehydrogenase and ALDH family members 5A1 and 5F1-like. Succinate-semialdehyde dehydrogenase, mitochondrial (SSADH, GabD, EC=1.2.1.24) catalyzes the NAD+-dependent oxidation of succinate semialdehyde (SSA) to succinate. This group includes the human aldehyde dehydrogenase family 5 member A1 (ALDH5A1) which is a mitochondrial homotetramer that converts SSA to s…	Prot_1_4882	1
MESOP_RS29320	6084646..6086025	+	Mesorhizobium_opportunistum_WSM2075	NC_015675.1	WP_013896973_1		COG0161	BioA	Adenosylmethionine-8-amino-7-oxononanoate aminotransferase [Coenzyme transport and metabolism].	Prot_1_3261	1
MESOP_RS29325	6086034..6087137	+	Mesorhizobium_opportunistum_WSM2075	NC_015675.1	WP_013896974_1		cd08274	MDR9	Medium chain dehydrogenases/reductase (MDR)/zinc-dependent alcohol dehydrogenase-like family. This group is a member of the medium chain dehydrogenases/reductase (MDR)/zinc-dependent alcohol dehydrogenase-like family, but lacks the zinc-binding sites of the zinc-dependent alcohol dehydrogenases. The medium chain dehydrogenases/reductase (MDR)/zinc-dependent alcohol dehydrogenase-like family, whic…	Prot_1_4439	1
MESOP_RS29330	6087285..6088781	+	Mesorhizobium_opportunistum_WSM2075	NC_015675.1	WP_013896975_1		COG2986	HutH	Histidine ammonia-lyase [Amino acid transport and metabolism].	Prot_1_4901	1
MESOP_RS29335	6088955..6089959	+	Mesorhizobium_opportunistum_WSM2075	NC_015675.1	WP_013896976_1		COG1609	PurR	DNA-binding transcriptional regulator, LacI/PurR family [Transcription].	Prot_13_29	30
MESOP_RS29340	6090031..6091377	+	Mesorhizobium_opportunistum_WSM2075	NC_015675.1	WP_013896977_1		cd13585	PBP2_TMBP_like	The periplasmic-binding component of ABC transport systems specific for trehalose/maltose and similar oligosaccharides; possess type 2 periplasmic binding fold. This family includes the periplasmic trehalose/maltose-binding component of an ABC transport system and related proteins from archaea and bacteria. Members of this group belong to the type 2 periplasmic-binding fold superfamily. PBP2 is c…	Prot_15_19	28
MESOP_RS29345	6091504..6092397	+	Mesorhizobium_opportunistum_WSM2075	NC_015675.1	WP_013896978_1		COG1175	UgpA	ABC-type sugar transport system, permease component [Carbohydrate transport and metabolism].	Prot_12_37	29
MESOP_RS29350	6092390..6093238	+	Mesorhizobium_opportunistum_WSM2075	NC_015675.1	WP_013896979_1		COG0395	UgpE	ABC-type glycerol-3-phosphate transport system, permease component [Carbohydrate transport and metabolism].	Prot_31_4	50
MESOP_RS29355	6093261..6094466	+	Mesorhizobium_opportunistum_WSM2075	NC_015675.1	WP_013896980_1	+	pfam11175	DUF2961	Protein of unknown function (DUF2961). This family of proteins has no known function.	Prot_12_35	28
MESOP_RS29360	6094524..6095963	-	Mesorhizobium_opportunistum_WSM2075	NC_015675.1	WP_013896981_1		COG1052	LdhA	Lactate dehydrogenase or related 2-hydroxyacid dehydrogenase [Energy production and conversion, Coenzyme transport and metabolism, General function prediction only].	Prot_1_3943	1
MESOP_RS29365	6096088..6097434	-	Mesorhizobium_opportunistum_WSM2075	NC_015675.1	WP_013896982_1		COG0665	DadA	Glycine/D-amino acid oxidase (deaminating) [Amino acid transport and metabolism].	Prot_1_1526	1
MESOP_RS29370	6097754..6099649	+	Mesorhizobium_opportunistum_WSM2075	NC_015675.1	WP_013896983_1		COG1132	MdlB	ABC-type multidrug transport system, ATPase and permease component [Defense mechanisms].	Prot_1_3132	1
MESOP_RS29375	6099698..6101590	+	Mesorhizobium_opportunistum_WSM2075	NC_015675.1	WP_013896984_1		COG1132	MdlB	ABC-type multidrug transport system, ATPase and permease component [Defense mechanisms].	Prot_1_4634	1
MESOP_RS29380	6101763..6102092	+	Mesorhizobium_opportunistum_WSM2075	NC_015675.1	WP_013896985_1					Prot_1_2170	1
MESOP_RS29385	6102137..6102919	-	Mesorhizobium_opportunistum_WSM2075	NC_015675.1	WP_013896986_1		COG1116	TauB	ABC-type nitrate/sulfonate/bicarbonate transport system, ATPase component [Inorganic ion transport and metabolism].	Prot_1_2297	1
MESOP_RS29390	6102930..6103793	-	Mesorhizobium_opportunistum_WSM2075	NC_015675.1	WP_083833322_1		COG0600	TauC	ABC-type nitrate/sulfonate/bicarbonate transport system, permease component [Inorganic ion transport and metabolism].	Prot_1_4476	1
MESOP_RS29395	6103822..6104829	-	Mesorhizobium_opportunistum_WSM2075	NC_015675.1	WP_013896988_1		cd13563	PBP2_SsuA_like_6	Putative substrate binding domain of sulfonate binding protein-like, a member of the type 2 periplasmic binding protein fold. This subfamily includes the periplasmic component of putative ABC-type sulfonate transport system similar to SsuA. These domains are found in eubacterial SsuA proteins that serve as initial receptors in the ABC transport of bicarbonate, nitrate, taurine, or a wide range of…	Prot_1_1546	1
MESOP_RS29400	6105080..6106372	-	Mesorhizobium_opportunistum_WSM2075	NC_015675.1	WP_013896989_1					Prot_1_2584	1
MESOP_RS29405	6106481..6107212	-	Mesorhizobium_opportunistum_WSM2075	NC_015675.1	WP_013896990_1		COG2188	MngR	DNA-binding transcriptional regulator, GntR family [Transcription].	Prot_1_4191	1
===	ML5_RS31835		Micromonospora_L5	NC_014815.1							470
ML5_RS21290	4535729..4536511	+	Micromonospora_L5	NC_014815.1	WP_013476108_1		pfam13359	DDE_Tnp_4	DDE superfamily endonuclease. This family of proteins are related to pfam00665 and are probably endonucleases of the DDE superfamily. Transposase proteins are necessary for efficient DNA transposition. This domain is a member of the DDE superfamily, which contain three carboxylate residues that are believed to be responsible for coordinating metal ions needed for catalysis. The catalytic activity…	Prot_1_3112	1
ML5_RS21300	4537833..4538144	-	Micromonospora_L5	NC_014815.1	WP_013476109_1		pfam01527	HTH_Tnp_1	Transposase. Transposase proteins are necessary for efficient DNA transposition. This family consists of various E. coli insertion elements and other bacterial transposases some of which are members of the IS3 family.	Prot_2_463	2
ML5_RS21305	4538233..4538706	-	Micromonospora_L5	NC_014815.1	WP_013476110_1		cd00156	REC	phosphoacceptor receiver (REC) domain of response regulators (RRs) and pseudo response regulators (PRRs). Two-component systems (TCSs) involving a sensor and a response regulator are used by bacteria to adapt to changing environments. Processes regulated by two-component systems in bacteria include sporulation, pathogenicity, virulence, chemotaxis, and membrane transport. Response regulators (RRs…	Prot_2_799	2
ML5_RS31235	4538927..4539154	-	Micromonospora_L5	NC_014815.1	WP_049800116_1					Prot_1_4874	2
ML5_RS21320	4541208..4542377	+	Micromonospora_L5	NC_014815.1	WP_041784607_1		pfam01548	DEDD_Tnp_IS110	Transposase. Transposase proteins are necessary for efficient DNA transposition. This family includes an amino-terminal region of the pilin gene inverting protein (PIVML) and of members of the IS111A/IS1328/IS1533 family of transposases. The C-terminus is represented by family pfam02371.	Prot_3_345	3
ML5_RS21325	4543180..4543974	-	Micromonospora_L5	NC_014815.1	WP_013476112_1					Prot_1_2433	2
ML5_RS21330	4544116..4545387	+	Micromonospora_L5	NC_014815.1	WP_041784246_1		COG4585	COG4585	Signal transduction histidine kinase [Signal transduction mechanisms].	Prot_2_474	2
ML5_RS21335	4545397..4546044	+	Micromonospora_L5	NC_014815.1	WP_013476114_1		COG2197	CitB	DNA-binding response regulator, NarL/FixJ family, contains REC and HTH domains [Signal transduction mechanisms, Transcription].	Prot_1_1840	2
ML5_RS21340	4546431..4547426	-	Micromonospora_L5	NC_014815.1	WP_013476115_1		pfam00756	Esterase	Putative esterase. This family contains Esterase D. However it is not clear if all members of the family have the same function. This family is related to the pfam00135 family.	Prot_4_217	5
ML5_RS31245	4547442..4548965	-	Micromonospora_L5	NC_014815.1	WP_013476116_1		pfam01551	Peptidase_M23	Peptidase family M23. Members of this family are zinc metallopeptidases with a range of specificities. The peptidase family M23 is included in this family, these are Gly-Gly endopeptidases. Peptidase family M23 are also endopeptidases. This family also includes some bacterial lipoproteins for which no proteolytic activity has been demonstrated. This family also includes leukocyte cell-derived che…	Prot_42_3	63
ML5_RS31835	4549362..4552652	+	Micromonospora_L5	NC_014815.1	WP_013476117_1	+	pfam11175	DUF2961	Protein of unknown function (DUF2961). This family of proteins has no known function.	Prot_42_3	63
ML5_RS21365	4552652..4554775	+	Micromonospora_L5	NC_014815.1	WP_013476118_1		cd08995	GH32_EcAec43-like	Glycosyl hydrolase family 32, such as the putative glycoside hydrolase Escherichia coli Aec43 (FosGH2). This glycosyl hydrolase family 32 (GH32) subgroup includes Escherichia coli strain BEN2908 putative glycoside hydrolase Aec43 (FosGH2). GH32 enzymes cleave sucrose into fructose and glucose via beta-fructofuranosidase activity, producing invert sugar that is a mixture of dextrorotatory D-glucos…	Prot_9_68	10
ML5_RS21370	4554772..4556385	+	Micromonospora_L5	NC_014815.1	WP_013476119_1		COG1129	MglA	ABC-type sugar transport system, ATPase component [Carbohydrate transport and metabolism].	Prot_12_40	12
ML5_RS21375	4556382..4557476	+	Micromonospora_L5	NC_014815.1	WP_013476120_1		COG1172	AraH	Ribose/xylose/arabinose/galactoside ABC-type transport system, permease component [Carbohydrate transport and metabolism].	Prot_8_88	8
ML5_RS21380	4557503..4558498	+	Micromonospora_L5	NC_014815.1	WP_013476121_1		cd06308	PBP1_sensor_kinase-like	periplasmic binding domain of two-component sensor kinase signaling systems. Periplasmic binding domain of two-component sensor kinase signaling systems, some of which are fused with a C-terminal histidine kinase A domain (HisK) and/or a signal receiver domain (REC). Members of this group share homology with a family of pentose/hexose sugar-binding proteins of the type 1 periplasmic binding prote…	Prot_8_81	8
ML5_RS21385	4558513..4560066	+	Micromonospora_L5	NC_014815.1	WP_013476122_1		cd07804	FGGY_XK_like_1	uncharacterized xylulose kinase-like proteins; a subgroup of the FGGY family of carbohydrate kinases. This subgroup is composed of uncharacterized bacterial and archaeal xylulose kinases-like proteins with similarity to bacterial D-xylulose kinases (XK, also known as xylulokinase; EC 2.7.1.17), which catalyze the rate-limiting step in the ATP-dependent phosphorylation of D-xylulose to produce D-x…	Prot_26_5	29
ML5_RS21390	4560063..4561697	+	Micromonospora_L5	NC_014815.1	WP_013476123_1		cd00578	L-fuc_L-ara-isomerases	L-fucose isomerase (FucIase) and L-arabinose isomerase (AI) family; composed of FucIase, AI and similar proteins. FucIase converts L-fucose, an aldohexose, to its ketose form, which prepares it for aldol cleavage (similar to the isomerization of glucose in glycolysis). L-fucose (or 6-deoxy-L-galactose) is found in various oligo- and polysaccharides in mammals, bacteria and plants. AI catalyzes th…	Prot_22_7	22
ML5_RS21395	4561687..4562751	-	Micromonospora_L5	NC_014815.1	WP_013476124_1		COG1609	PurR	DNA-binding transcriptional regulator, LacI/PurR family [Transcription].	Prot_17_11	22
ML5_RS21400	4562915..4564441	+	Micromonospora_L5	NC_014815.1	WP_083816954_1		pfam13517	VCBS	Repeat domain in Vibrio, Colwellia, Bradyrhizobium and Shewanella. This domain of about 100 residues is found in multiple (up to 35) copies in long proteins from several species of Vibrio, Colwellia, Bradyrhizobium, and Shewanella (hence the name VCBS) and in smaller copy numbers in proteins from several other bacteria. The large protein size and repeat copy numbers, species distribution, and sug…	Prot_42_3	63
ML5_RS21405	4564462..4566534	+	Micromonospora_L5	NC_014815.1	WP_013476126_1		pfam01510	Amidase_2	N-acetylmuramoyl-L-alanine amidase. This family includes zinc amidases that have N-acetylmuramoyl-L-alanine amidase activity EC:3.5.1.28. This enzyme domain cleaves the amide bond between N-acetylmuramoyl and L-amino acids in bacterial cell walls (preferentially: D-lactyl-L-Ala). The structure is known for the bacteriophage T7 structure and shows that two of the conserved histidines are zinc bind…	Prot_42_3	63
ML5_RS21415	4567812..4568795	+	Micromonospora_L5	NC_014815.1	WP_013476127_1		cd01148	TroA_a	Metal binding protein TroA_a. These proteins are predicted to function as initial receptors in ABC transport of metal ions in eubacteria. They belong to the TroA superfamily of helical backbone metal receptor proteins that share a distinct fold and ligand binding mechanism. A typical TroA protein is comprised of two globular subdomains connected by a single helix and can bind the metal ion in the…	Prot_1_985	2
===	SPH21_RS03055		Sphingobacterium_sp__21	NC_015277.1							470
SPH21_RS03005	752078..752305	-	Sphingobacterium_sp__21	NC_015277.1	WP_013663913_1					Prot_1_3103	1
SPH21_RS03010	752455..753468	-	Sphingobacterium_sp__21	NC_015277.1	WP_013663914_1		COG1609	PurR	DNA-binding transcriptional regulator, LacI/PurR family [Transcription].	Prot_2_620	2
SPH21_RS03015	753586..754659	-	Sphingobacterium_sp__21	NC_015277.1	WP_013663915_1					Prot_2_715	2
SPH21_RS26030	754664..754999	-	Sphingobacterium_sp__21	NC_015277.1	WP_049794939_1		COG1047	SlpA	FKBP-type peptidyl-prolyl cis-trans isomerase 2 [Posttranslational modification, protein turnover, chaperones].	Prot_1_3169	1
SPH21_RS03025	755027..756100	-	Sphingobacterium_sp__21	NC_015277.1	WP_013663916_1		pfam02492	cobW	CobW/HypB/UreG, nucleotide-binding domain. This domain is found in HypB, a hydrogenase expression / formation protein, and UreG a urease accessory protein. Both these proteins contain a P-loop nucleotide binding motif. HypB has GTPase activity and is a guanine nucleotide binding protein. It is not known whether UreG binds GTP or some other nucleotide. Both enzymes are involved in nickel binding. …	Prot_1_2416	1
SPH21_RS03030	756112..758745	-	Sphingobacterium_sp__21	NC_015277.1	WP_013663917_1		pfam04685	DUF608	Glycosyl-hydrolase family 116, catalytic region. This represents a family of archaeal, bacterial and eukaryotic glycosyl hydrolases, that belong to superfamily GH116. The primary catabolic pathway for glucosylceramide is catalysis by the lysosomal enzyme glucocerebrosidase. In higher eukaryotes, glucosylceramide is the precursor of glycosphingolipids, a complex group of ubiquitous membrane lipids…	Prot_1_1837	1
SPH21_RS03035	758776..760437	-	Sphingobacterium_sp__21	NC_015277.1	WP_013663918_1		cd07781	FGGY_RBK	Ribulokinases; belongs to the FGGY family of carbohydrate kinases. This subgroup is predominantly composed of bacterial ribulokinases (RBK) which catalyze the MgATP-dependent phosphorylation of L(or D)-ribulose to produce L(or D)-ribulose 5-phosphate and ADP. RBK also phosphorylates a variety of other sugar substrates including ribitol and arabitol. The reason why L-RBK can phosphorylate so many …	Prot_4_264	4
SPH21_RS03040	760600..761940	-	Sphingobacterium_sp__21	NC_015277.1	WP_013663919_1		cd17394	MFS_FucP_like	Fucose permease and similar proteins of the Major Facilitator Superfamily of transporters. This subfamily is composed of L-fucose permease (also called L-fucose-proton symporter) and similar proteins such as glucose/galactose transporter and N-acetyl glucosamine transporter NagP. L-fucose permease facilitates the uptake of L-fucose across the boundary membrane with the concomitant transport of pr…	Prot_3_267	3
SPH21_RS03045	761950..763713	-	Sphingobacterium_sp__21	NC_015277.1	WP_013663920_1		cd03556	L-fucose_isomerase	L-fucose isomerase (FucIase); FucIase converts L-fucose, an aldohexose, to its ketose form, which prepares it for aldol cleavage (similar to the isomerization of glucose during glycolysis). L-fucose (or 6-deoxy-L-galactose) is found in blood group determinants as well as in various oligo- and polysaccharides, and glycosides in mammals, bacteria and plants.	Prot_13_28	13
SPH21_RS03050	763913..765151	-	Sphingobacterium_sp__21	NC_015277.1	WP_013663921_1					Prot_11_43	11
SPH21_RS03055	765162..766352	-	Sphingobacterium_sp__21	NC_015277.1	WP_013663922_1	+	pfam11175	DUF2961	Protein of unknown function (DUF2961). This family of proteins has no known function.	Prot_81_1	85
SPH21_RS03060	766483..766911	-	Sphingobacterium_sp__21	NC_015277.1	WP_013663923_1		pfam16303	DUF4945	Domain of unknown function (DUF4945). This small family consists of uncharacterized proteins around 140 residues in length and is mainly found in various Bacteroides species, such as Bacteroides fragilis and Bacteroides sp.. The function of this family is unknown.	Prot_1_1016	1
SPH21_RS03065	766923..768674	-	Sphingobacterium_sp__21	NC_015277.1	WP_013663924_1		pfam07980	SusD_RagB	SusD family. This domain is found in bacterial cell surface proteins such SusD and SusD-like proteins, as as well RagB, outer membrane surface receptor antigen. Bacteroidetes, one of the two dominant bacterial phyla in the human gut, are Gram-negative saccharolytic microorganisms that utilize a diverse array of glycans. Hence, they express starch-utilization system (Sus) for glycan uptake. SusD h…	Prot_8_75	11
SPH21_RS03070	768682..771858	-	Sphingobacterium_sp__21	NC_015277.1	WP_013663925_1		pfam00593	TonB_dep_Rec	TonB dependent receptor. This model now only covers the conserved part of the barrel structure.	Prot_7_91	10
SPH21_RS03075	772311..773102	-	Sphingobacterium_sp__21	NC_015277.1	WP_013663926_1		cd05233	SDR_c	classical (c) SDRs. SDRs are a functionally diverse family of oxidoreductases that have a single domain with a structurally conserved Rossmann fold (alpha/beta folding pattern with a central beta-sheet), an NAD(P)(H)-binding region, and a structurally diverse C-terminal region. Classical SDRs are typically about 250 residues long, while extended SDRs are approximately 350 residues. Sequence ident…	Prot_6_123	6
SPH21_RS03080	773193..774026	-	Sphingobacterium_sp__21	NC_015277.1	WP_013663927_1		COG3618	COG3618	Predicted metal-dependent hydrolase, TIM-barrel fold [General function prediction only].	Prot_3_387	3
SPH21_RS03085	774013..774870	-	Sphingobacterium_sp__21	NC_015277.1	WP_013663928_1		COG0179	MhpD	2-keto-4-pentenoate hydratase/2-oxohepta-3-ene-1,7-dioic acid hydratase (catechol pathway) [Secondary metabolites biosynthesis, transport and catabolism].	Prot_3_274	3
SPH21_RS03090	774968..775732	-	Sphingobacterium_sp__21	NC_015277.1	WP_013663929_1		cd05368	DHRS6_like_SDR_c	human DHRS6-like, classical (c) SDRs. Human DHRS6, and similar proteins. These proteins are classical SDRs, with a canonical active site tetrad and a close match to the typical Gly-rich NAD-binding motif. Human DHRS6 is a cytosolic type 2 (R)-hydroxybutyrate dehydrogenase, which catalyses the conversion of (R)-hydroxybutyrate to acetoacetate. Also included in this subgroup is Escherichia coli Ucp…	Prot_4_200	4
SPH21_RS03095	775816..777474	-	Sphingobacterium_sp__21	NC_015277.1	WP_013663930_1		pfam04295	GD_AH_C	D-galactarate dehydratase / Altronate hydrolase, C-terminus. Family members include the C termini of D-galactarate dehydratase (EC:4.2.1.42) which is thought to catalyze the reaction D-galactarate = 5-keto-4-deoxy-D-glucarate + H2O, and altronate hydrolase (altronic acid hydratase, EC:4.2.1.7), which catalyzes D-altronate = 2-keto-2-deoxygluconate + H2O. As purified, both enzymes are catalyticall…	Prot_3_405	3
SPH21_RS03100	777556..777885	-	Sphingobacterium_sp__21	NC_015277.1	WP_013663931_1		pfam05336	rhaM	L-rhamnose mutarotase. This family contains L-rhamnose mutarotase which is a glycosyl hydrolase that converts the monosaccharide L-rhamnopyranose from the alpha to the beta stereoisomer. In Escherichia coli this enzyme is the product of the rhaM gene (also known as yiiL). The tertiary structure has been solved, in complex with L-rhamnose, and the catalytic mechanism determined. His22 is the proto…	Prot_2_711	2
SPH21_RS03105	778071..779327	-	Sphingobacterium_sp__21	NC_015277.1	WP_013663932_1		cd17394	MFS_FucP_like	Fucose permease and similar proteins of the Major Facilitator Superfamily of transporters. This subfamily is composed of L-fucose permease (also called L-fucose-proton symporter) and similar proteins such as glucose/galactose transporter and N-acetyl glucosamine transporter NagP. L-fucose permease facilitates the uptake of L-fucose across the boundary membrane with the concomitant transport of pr…	Prot_2_877	2
===	BLLJ_RS02360		Bifidobacterium_longum_subsp__longum_JCM_1217	NC_015067.1							470
BLLJ_RS02310	583748..584725	+	Bifidobacterium_longum_subsp__longum_JCM_1217	NC_015067.1	WP_008783137_1		COG0601	DppB	ABC-type dipeptide/oligopeptide/nickel transport system, permease component [Amino acid transport and metabolism, Inorganic ion transport and metabolism].	Prot_5_175	9
BLLJ_RS02315	584722..585624	+	Bifidobacterium_longum_subsp__longum_JCM_1217	NC_015067.1	WP_007057803_1		COG1173	DppC	ABC-type dipeptide/oligopeptide/nickel transport system, permease component [Amino acid transport and metabolism, Inorganic ion transport and metabolism].	Prot_5_154	11
BLLJ_RS02320	585621..586412	+	Bifidobacterium_longum_subsp__longum_JCM_1217	NC_015067.1	WP_013582427_1		COG0444	DppD	ABC-type dipeptide/oligopeptide/nickel transport system, ATPase component [Amino acid transport and metabolism, Inorganic ion transport and metabolism].	Prot_6_111	11
BLLJ_RS02325	586405..587190	+	Bifidobacterium_longum_subsp__longum_JCM_1217	NC_015067.1	WP_008783136_1		cd03257	ABC_NikE_OppD_transporters	ATP-binding cassette domain of nickel/oligopeptides specific transporters. The ABC transporter subfamily specific for the transport of dipeptides, oligopeptides (OppD), and nickel (NikDE). The NikABCDE system of E. coli belongs to this family and is composed of the periplasmic binding protein NikA, two integral membrane components (NikB and NikC), and two ATPase (NikD and NikE). The NikABCDE tran…	Prot_6_130	12
BLLJ_RS02330	587674..588741	+	Bifidobacterium_longum_subsp__longum_JCM_1217	NC_015067.1	WP_013582428_1		cd01561	CBS_like	CBS_like: This subgroup includes Cystathionine beta-synthase (CBS) and Cysteine synthase. CBS is a unique heme-containing enzyme that catalyzes a pyridoxal 5'-phosphate (PLP)-dependent condensation of serine and homocysteine to give cystathionine. Deficiency of CBS leads to homocystinuria, an inherited disease of sulfur metabolism characterized by increased levels of the toxic metabolite homocyst…	Prot_7_96	11
BLLJ_RS02335	588833..590017	+	Bifidobacterium_longum_subsp__longum_JCM_1217	NC_015067.1	WP_007053689_1		pfam01053	Cys_Met_Meta_PP	Cys/Met metabolism PLP-dependent enzyme. This family includes enzymes involved in cysteine and methionine metabolism. The following are members: Cystathionine gamma-lyase, Cystathionine gamma-synthase, Cystathionine beta-lyase, Methionine gamma-lyase, OAH/OAS sulfhydrylase, O-succinylhomoserine sulfhydrylase All of these members participate is slightly different reactions. All these enzymes use P…	Prot_6_137	12
BLLJ_RS02340	590155..591828	-	Bifidobacterium_longum_subsp__longum_JCM_1217	NC_015067.1	WP_074709797_1		cd16913	YkuD_like	L,D-transpeptidases/carboxypeptidases similar to Bacillus YkuD. Members of the YkuD-like family of proteins are found in a range of bacteria. The best studied member Bacillus YkuD has been shown to act as an L,D-transpeptidase that gives rise to an alternative pathway for peptidoglycan cross-linking. Another member Helicobacter pylori Csd6 functions as an L,D-carboxypeptidase and regulates helica…	Prot_8_73	10
BLLJ_RS02345	592039..593994	+	Bifidobacterium_longum_subsp__longum_JCM_1217	NC_015067.1	WP_032740612_1		COG0514	RecQ	Superfamily II DNA helicase RecQ [Replication, recombination and repair].	Prot_8_78	10
BLLJ_RS02350	594107..594601	+	Bifidobacterium_longum_subsp__longum_JCM_1217	NC_015067.1	WP_007051263_1		pfam02664	LuxS	S-Ribosylhomocysteinase (LuxS). This family consists of the LuxS protein involved in autoinducer AI2 synthesis and its hypothetical relatives. S-ribosylhomocysteinase (LuxS) catalyzes the cleavage of the thioether bond in S-ribosylhomocysteine (SRH) to produce homocysteine and 4,5-dihydroxy-2,3-pentanedione (DPD), the precursor of type II bacterial quorum sensing molecule.	Prot_4_235	10
BLLJ_RS02355	594756..595298	+	Bifidobacterium_longum_subsp__longum_JCM_1217	NC_015067.1	WP_007051262_1					Prot_3_340	10
BLLJ_RS02360	595556..596695	-	Bifidobacterium_longum_subsp__longum_JCM_1217	NC_015067.1	WP_013582431_1	+	pfam11175	DUF2961	Protein of unknown function (DUF2961). This family of proteins has no known function.	Prot_55_2	116
BLLJ_RS02365	596803..598074	+	Bifidobacterium_longum_subsp__longum_JCM_1217	NC_015067.1	WP_008783747_1		COG2826	Tra8	Transposase and inactivated derivatives, IS30 family [Mobilome: prophages, transposons].	Prot_1_2595	3
BLLJ_RS10265	598113..598490	-	Bifidobacterium_longum_subsp__longum_JCM_1217	NC_015067.1	WP_080557732_1					Prot_3_393	5
BLLJ_RS02370	598664..600124	-	Bifidobacterium_longum_subsp__longum_JCM_1217	NC_015067.1	WP_007051261_1		COG0531	PotE	Amino acid transporter [Amino acid transport and metabolism].	Prot_4_206	10
BLLJ_RS02375	600313..601671	+	Bifidobacterium_longum_subsp__longum_JCM_1217	NC_015067.1	WP_013582432_1		cd00430	PLPDE_III_AR	Type III Pyridoxal 5-phosphate (PLP)-Dependent Enzyme Alanine Racemase. This family includes predominantly bacterial alanine racemases (AR), some serine racemases (SerRac), and putative bifunctional enzymes containing N-terminal UDP-N-acetylmuramoyl-tripeptide:D-alanyl-D-alanine ligase (murF) and C-terminal AR domains. These proteins are fold type III PLP-dependent enzymes that play essential rol…	Prot_5_150	10
BLLJ_RS02380	601723..603150	+	Bifidobacterium_longum_subsp__longum_JCM_1217	NC_015067.1	WP_074709698_1		COG0232	Dgt	dGTP triphosphohydrolase [Nucleotide transport and metabolism].	Prot_8_79	11
BLLJ_RS02385	603314..605422	+	Bifidobacterium_longum_subsp__longum_JCM_1217	NC_015067.1	WP_032740618_1		COG0358	DnaG	DNA primase (bacterial type) [Replication, recombination and repair].	Prot_8_85	10
BLLJ_RS02390	605518..606489	+	Bifidobacterium_longum_subsp__longum_JCM_1217	NC_015067.1	WP_011068314_1		COG0214	PdxS	Pyridoxal biosynthesis lyase PdxS [Coenzyme transport and metabolism].	Prot_5_164	10
BLLJ_RS02395	606575..607213	+	Bifidobacterium_longum_subsp__longum_JCM_1217	NC_015067.1	WP_007056414_1		cd01749	GATase1_PB	Glutamine Amidotransferase (GATase_I) involved in pyridoxine biosynthesis. Glutamine Amidotransferase (GATase_I) involved in pyridoxine biosynthesis. Glutamine amidotransferase (GATase) activity involves the removal of the ammonia group from a glutamate molecule and its subsequent transfer to a specific substrate, thus creating a new carbon-nitrogen group on the substrate. This group contains pro…	Prot_6_122	10
BLLJ_RS02400	607271..608935	+	Bifidobacterium_longum_subsp__longum_JCM_1217	NC_015067.1	WP_013582435_1		COG1167	ARO8	DNA-binding transcriptional regulator, MocR family, contains an aminotransferase domain [Transcription, Amino acid transport and metabolism].	Prot_7_92	10
BLLJ_RS02405	609289..610221	+	Bifidobacterium_longum_subsp__longum_JCM_1217	NC_015067.1	WP_013582436_1		pfam01112	Asparaginase_2	Asparaginase.	Prot_4_218	8
===	BLLJ_RS10765		Bifidobacterium_longum_subsp__longum_JCM_1217	NC_015067.1							470
BLLJ_RS10755	2295773..2296015	-	Bifidobacterium_longum_subsp__longum_JCM_1217	NC_015067.1	WP_074709975_1					Prot_8_70	14
BLLJ_RS09675	2296254..2297009	+	Bifidobacterium_longum_subsp__longum_JCM_1217	NC_015067.1	WP_007051834_1		cd01410	SIRT7	SIRT7: Eukaryotic and prokaryotic group (class4) which includes human sirtuin SIRT6, SIRT7, and several bacterial homologs; and are members of the SIR2 family of proteins, silent information regulator 2 (Sir2) enzymes which catalyze NAD+-dependent protein/histone deacetylation. Sir2 proteins have been shown to regulate gene silencing, DNA repair, metabolic enzymes, and life span.	Prot_5_152	20
BLLJ_RS09680	2297155..2298420	-	Bifidobacterium_longum_subsp__longum_JCM_1217	NC_015067.1	WP_007051833_1		cd01562	Thr-dehyd	Threonine dehydratase: The first step in amino acid degradation is the removal of nitrogen. Although the nitrogen atoms of most amino acids are transferred to alpha-ketoglutarate before removal, the alpha-amino group of threonine can be directly converted into NH4+. The direct deamination is catalyzed by threonine dehydratase, in which pyridoxal phosphate (PLP) is the prosthetic group. Threonine …	Prot_6_117	20
BLLJ_RS09685	2298668..2300488	-	Bifidobacterium_longum_subsp__longum_JCM_1217	NC_015067.1	WP_013583018_1		cd11333	AmyAc_SI_OligoGlu_DGase	Alpha amylase catalytic domain found in Sucrose isomerases, oligo-1,6-glucosidase (also called isomaltase; sucrase-isomaltase; alpha-limit dextrinase), dextran glucosidase (also called glucan 1,6-alpha-glucosidase), and related proteins. The sucrose isomerases (SIs) Isomaltulose synthase (EC 5.4.99.11) and Trehalose synthase (EC 5.4.99.16) catalyze the isomerization of sucrose and maltose to prod…	Prot_9_61	21
BLLJ_RS09690	2300612..2302474	-	Bifidobacterium_longum_subsp__longum_JCM_1217	NC_015067.1	WP_007054605_1		pfam05691	Raffinose_syn	Raffinose synthase or seed imbibition protein Sip1. This family consists of several raffinose synthase proteins, also known as seed imbibition (Sip1) proteins. Raffinose (O-alpha- D-galactopyranosyl- (1-->6)- O-alpha- D-glucopyranosyl-(1<-->2)- O-beta- D-fructofuranoside) is a widespread oligosaccharide in plant seeds and other tissues. Raffinose synthase (EC:2.4.1.82) is the key enzyme that chan…	Prot_8_69	20
BLLJ_RS09695	2302506..2304176	-	Bifidobacterium_longum_subsp__longum_JCM_1217	NC_015067.1	WP_007057512_1		cd11332	AmyAc_OligoGlu_TS	Alpha amylase catalytic domain found in oligo-1,6-glucosidase (also called isomaltase; sucrase-isomaltase; alpha-limit dextrinase), trehalose synthase (also called maltose alpha-D-glucosyltransferase), and related proteins. Oligo-1,6-glucosidase (EC 3.2.1.10) hydrolyzes the alpha-1,6-glucosidic linkage of isomaltooligosaccharides, pannose, and dextran. Unlike alpha-1,4-glucosidases (EC 3.2.1.20),…	Prot_6_114	23
BLLJ_RS09700	2304277..2305101	-	Bifidobacterium_longum_subsp__longum_JCM_1217	NC_015067.1	WP_007054607_1		COG0395	UgpE	ABC-type glycerol-3-phosphate transport system, permease component [Carbohydrate transport and metabolism].	Prot_2_743	23
BLLJ_RS09705	2305104..2305970	-	Bifidobacterium_longum_subsp__longum_JCM_1217	NC_015067.1	WP_032682652_1		COG1175	UgpA	ABC-type sugar transport system, permease component [Carbohydrate transport and metabolism].	Prot_4_240	23
BLLJ_RS10760	2306004..2306138	+	Bifidobacterium_longum_subsp__longum_JCM_1217	NC_015067.1	WP_007057507_1					Prot_2_469	20
BLLJ_RS09710	2306148..2307473	-	Bifidobacterium_longum_subsp__longum_JCM_1217	NC_015067.1	WP_007054609_1		cd14749	PBP2_XBP1_like	The periplasmic-binding component of ABC transport systems specific for xylo-oligosaccharides; possesses type 2 periplasmic binding fold. This group represents the periplasmic component of an ABC transport system XBP1 that shows preference for xylo-oligosaccharides in the order of xylotriose > xylobiose > xylotetraose. Members of this group belong to the type 2 periplasmic-binding fold superfamil…	Prot_18_9	44
BLLJ_RS10765	2307720..2308838	-	Bifidobacterium_longum_subsp__longum_JCM_1217	NC_015067.1	WP_007054610_1	+	pfam11175	DUF2961	Protein of unknown function (DUF2961). This family of proteins has no known function.	Prot_55_2	116
BLLJ_RS09715	2308900..2310228	-	Bifidobacterium_longum_subsp__longum_JCM_1217	NC_015067.1	WP_007054611_1		cd14749	PBP2_XBP1_like	The periplasmic-binding component of ABC transport systems specific for xylo-oligosaccharides; possesses type 2 periplasmic binding fold. This group represents the periplasmic component of an ABC transport system XBP1 that shows preference for xylo-oligosaccharides in the order of xylotriose > xylobiose > xylotetraose. Members of this group belong to the type 2 periplasmic-binding fold superfamil…	Prot_18_9	44
BLLJ_RS09720	2310436..2311464	+	Bifidobacterium_longum_subsp__longum_JCM_1217	NC_015067.1	WP_013583019_1		COG1609	PurR	DNA-binding transcriptional regulator, LacI/PurR family [Transcription].	Prot_8_86	23
BLLJ_RS09725	2311582..2312601	+	Bifidobacterium_longum_subsp__longum_JCM_1217	NC_015067.1	WP_012472085_1		COG1609	PurR	DNA-binding transcriptional regulator, LacI/PurR family [Transcription].	Prot_5_173	21
BLLJ_RS09730	2312660..2313526	-	Bifidobacterium_longum_subsp__longum_JCM_1217	NC_015067.1	WP_007051830_1		COG0395	UgpE	ABC-type glycerol-3-phosphate transport system, permease component [Carbohydrate transport and metabolism].	Prot_8_72	21
BLLJ_RS09735	2313545..2314474	-	Bifidobacterium_longum_subsp__longum_JCM_1217	NC_015067.1	WP_007051829_1		COG1175	UgpA	ABC-type sugar transport system, permease component [Carbohydrate transport and metabolism].	Prot_9_64	21
BLLJ_RS09740	2314496..2315785	-	Bifidobacterium_longum_subsp__longum_JCM_1217	NC_015067.1	WP_007051828_1		cd13585	PBP2_TMBP_like	The periplasmic-binding component of ABC transport systems specific for trehalose/maltose and similar oligosaccharides; possess type 2 periplasmic binding fold. This family includes the periplasmic trehalose/maltose-binding component of an ABC transport system and related proteins from archaea and bacteria. Members of this group belong to the type 2 periplasmic-binding fold superfamily. PBP2 is c…	Prot_9_62	21
BLLJ_RS09745	2315959..2317167	+	Bifidobacterium_longum_subsp__longum_JCM_1217	NC_015067.1	WP_013583020_1		COG1940	NagC	Sugar kinase of the NBD/HSP70 family, may contain an N-terminal HTH domain [Transcription, Carbohydrate transport and metabolism].	Prot_14_22	21
BLLJ_RS09750	2317332..2319638	-	Bifidobacterium_longum_subsp__longum_JCM_1217	NC_015067.1	WP_013583021_1		pfam02065	Melibiase	Melibiase. Glycoside hydrolase families GH27, GH31 and GH36 form the glycoside hydrolase clan GH-D. Glycoside hydrolase family 36 can be split into 11 families, GH36A to GH36K. This family includes enzymes from GH36A-B and GH36D-K and from GH27.	Prot_17_13	21
BLLJ_RS09755	2319758..2320243	-	Bifidobacterium_longum_subsp__longum_JCM_1217	NC_015067.1	WP_075662655_1		COG0590	TadA	tRNA(Arg) A34 adenosine deaminase TadA [Translation, ribosomal structure and biogenesis].	Prot_8_76	21
BLLJ_RS09760	2320333..2322405	+	Bifidobacterium_longum_subsp__longum_JCM_1217	NC_015067.1	WP_013583022_1		COG0025	NhaP	NhaP-type Na+/H+ or K+/H+ antiporter [Inorganic ion transport and metabolism].	Prot_13_30	18
===	SPICO_RS02515		Sphaerochaeta_coccoides_DSM_17374	NC_015436.1							470
SPICO_RS02465	570967..571461	+	Sphaerochaeta_coccoides_DSM_17374	NC_015436.1	WP_013739112_1		COG0700	SpmB	Spore maturation protein SpmB (function unknown) [Function unknown].	Prot_1_3071	1
SPICO_RS02470	571477..572907	+	Sphaerochaeta_coccoides_DSM_17374	NC_015436.1	WP_013739113_1		cd05673	M20_Acy1L2_AbgB	M20 Peptidase Aminoacylase 1-like protein 2 aminobenzoyl-glutamate utilization protein B subfamily. Peptidase M20 family, ACY1L2 aminobenzoyl-glutamate utilization protein B (AbgB) subfamily. This group contains mostly bacterial amidohydrolases, including gene products of abgB that catalyze the cleavage of p-aminobenzoyl-glutamate, a folate catabolite in Escherichia coli, to p-aminobenzoate and g…	Prot_1_1882	1
SPICO_RS02475	572943..573641	+	Sphaerochaeta_coccoides_DSM_17374	NC_015436.1	WP_041394994_1		pfam16481	DUF5058	Domain of unknown function (DUF5058). This family consists of uncharacterized proteins around 250 residues in length and is mainly found in various Firmicutes species. The function of this family is unknown.	Prot_1_4754	1
SPICO_RS02480	573651..574340	+	Sphaerochaeta_coccoides_DSM_17374	NC_015436.1	WP_013739115_1					Prot_1_4215	1
SPICO_RS02485	574403..575407	-	Sphaerochaeta_coccoides_DSM_17374	NC_015436.1	WP_013739116_1		COG1609	PurR	DNA-binding transcriptional regulator, LacI/PurR family [Transcription].	Prot_1_2225	1
SPICO_RS02490	575462..576349	-	Sphaerochaeta_coccoides_DSM_17374	NC_015436.1	WP_013739117_1		COG0395	UgpE	ABC-type glycerol-3-phosphate transport system, permease component [Carbohydrate transport and metabolism].	Prot_1_2779	1
SPICO_RS02495	576361..577290	-	Sphaerochaeta_coccoides_DSM_17374	NC_015436.1	WP_013739118_1		COG4209	LplB	ABC-type polysaccharide transport system, permease component [Carbohydrate transport and metabolism].	Prot_1_3557	1
SPICO_RS02500	577295..578599	-	Sphaerochaeta_coccoides_DSM_17374	NC_015436.1	WP_083810398_1		cd16018	Enpp	Ectonucleotide pyrophosphatase/phosphodiesterase, also called autotaxin. Ecto-nucleotide pyrophosphatases/phosphodiesterases (ENPPs) hydrolyze 5'-phosphodiester bonds in nucleotides and their derivatives, resulting in the release of 5'-nucleotide monophosphates. ENPPs have multiple physiological roles, including nucleotide recycling, modulation of purinergic receptor signaling, regulation of extr…	Prot_1_3555	1
SPICO_RS02505	578532..579404	-	Sphaerochaeta_coccoides_DSM_17374	NC_015436.1	WP_083810399_1		COG1387	HIS2	Histidinol phosphatase or related hydrolase of the PHP family [Amino acid transport and metabolism, General function prediction only].	Prot_1_2809	1
SPICO_RS02510	579317..581029	-	Sphaerochaeta_coccoides_DSM_17374	NC_015436.1	WP_013739121_1		cd11356	AmyAc_Sucrose_phosphorylase-like_1	Alpha amylase catalytic domain found in sucrose phosphorylase-like proteins (also called sucrose glucosyltransferase, disaccharide glucosyltransferase, and sucrose-phosphate alpha-D glucosyltransferase). Sucrose phosphorylase is a bacterial enzyme that catalyzes the phosphorolysis of sucrose to yield glucose-1-phosphate and fructose. These enzymes do not have the conserved calcium ion present in …	Prot_1_4572	1
SPICO_RS02515	581050..582171	-	Sphaerochaeta_coccoides_DSM_17374	NC_015436.1	WP_013739122_1	+	pfam11175	DUF2961	Protein of unknown function (DUF2961). This family of proteins has no known function.	Prot_81_1	85
SPICO_RS09685	582175..583107	-	Sphaerochaeta_coccoides_DSM_17374	NC_015436.1	WP_013739123_1		COG2333	ComEC	Metal-dependent hydrolase, beta-lactamase superfamily II [General function prediction only].	Prot_1_3428	1
SPICO_RS02525	583184..584779	-	Sphaerochaeta_coccoides_DSM_17374	NC_015436.1	WP_013739124_1		cd13581	PBP2_AlgQ_like_2	Periplasmic-binding component of alginate-specific ABC uptake system-like; contains the type 2 periplasmic binding fold. This subgroup includes uncharacterized periplasmic-binding proteins that are closely related to high molecular weight (HMW) alginate bining proteins (AlgQ1 and AlgQ2) found in gram-negative soil bacteria. The HMW alginate uptake system is composed of a novel pit formed on the c…	Prot_1_4216	1
SPICO_RS02530	585070..585804	+	Sphaerochaeta_coccoides_DSM_17374	NC_015436.1	WP_013739125_1		COG1802	GntR	DNA-binding transcriptional regulator, GntR family [Transcription].	Prot_1_1879	1
SPICO_RS02535	586067..588334	+	Sphaerochaeta_coccoides_DSM_17374	NC_015436.1	WP_013739126_1		cd03312	CIMS_N_terminal_like	CIMS - Cobalamine-independent methonine synthase, or MetE, N-terminal domain_like. Many members have been characterized as 5-methyltetrahydropteroyltriglutamate-homocysteine methyltransferases, EC:2.1.1.14, mostly from bacteria and plants. This enzyme catalyses the last step in the production of methionine by transferring a methyl group from 5-methyltetrahydrofolate to L-homocysteine without usin…	Prot_1_3100	1
SPICO_RS02540	588334..589191	+	Sphaerochaeta_coccoides_DSM_17374	NC_015436.1	WP_013739127_1		cd00537	MTHFR	Methylenetetrahydrofolate reductase (MTHFR). 5,10-Methylenetetrahydrofolate is reduced to 5-methyltetrahydrofolate by methylenetetrahydrofolate reductase, a cytoplasmic, NAD(P)-dependent enzyme. 5-methyltetrahydrofolate is utilized by methionine synthase to convert homocysteine to methionine. The enzymatic mechanism is a ping-pong bi-bi mechanism, in which NAD(P)+ release precedes the binding of …	Prot_1_4798	1
SPICO_RS02545	589242..590165	-	Sphaerochaeta_coccoides_DSM_17374	NC_015436.1	WP_013739128_1		COG0583	LysR	DNA-binding transcriptional regulator, LysR family [Transcription].	Prot_1_2462	1
SPICO_RS02550	590162..590842	-	Sphaerochaeta_coccoides_DSM_17374	NC_015436.1	WP_013739129_1					Prot_1_2114	1
SPICO_RS02555	591090..591347	+	Sphaerochaeta_coccoides_DSM_17374	NC_015436.1	WP_013739130_1		pfam11680	DUF3276	Protein of unknown function (DUF3276). This bacterial family of proteins has no known function.	Prot_1_1594	1
SPICO_RS02560	591342..591974	-	Sphaerochaeta_coccoides_DSM_17374	NC_015436.1	WP_013739131_1		cd07182	RNase_HII_bacteria_HII_like	Bacterial Ribonuclease HII-like. This family includes mostly bacterial type 2 RNases H, with some eukaryotic members. Bacterial RNase HII has a role in primer removal based on its involvement in ribonucleotide-specific catalytic activity in the presence of RNA/DNA hybrid substrates. Several bacteria, such as Bacillus subtilis, have two different type II RNases H, RNases HII and HIII; double delet…	Prot_1_2092	1
SPICO_RS02565	592090..594936	+	Sphaerochaeta_coccoides_DSM_17374	NC_015436.1	WP_013739132_1		COG1196	Smc	Chromosome segregation ATPase [Cell cycle control, cell division, chromosome partitioning].	Prot_1_4381	1
===	BF638R_RS20055		Bacteroides_fragilis_638R	NC_016776.1							470
BF638R_RS20005	4855496..4856164	-	Bacteroides_fragilis_638R	NC_016776.1	WP_005811504_1					Prot_1_4884	4
BF638R_RS20010	4856226..4857584	-	Bacteroides_fragilis_638R	NC_016776.1	WP_014299532_1		cd01185	INTN1_C_like	Integrase IntN1 of Bacteroides mobilizable transposon NBU1 and similar proteins, C-terminal catalytic domain. IntN1 is a tyrosine recombinase for the integration and excision of Bacteroides mobilizable transposon NBU1 from the host chromosome. IntN1 does not require strict homology between the recombining sites seen with other tyrosine recombinases. This family belongs to the superfamily of DNA b…	Prot_4_265	6
BF638R_RS20015	4857785..4858006	-	Bacteroides_fragilis_638R	NC_016776.1	WP_002558131_1		pfam11387	DUF2795	Protein of unknown function (DUF2795). This family of proteins has no known function.	Prot_2_630	7
BF638R_RS20020	4858077..4858640	-	Bacteroides_fragilis_638R	NC_016776.1	WP_005791480_1		pfam01923	Cob_adeno_trans	Cobalamin adenosyltransferase. Cobalamin adenosyltransferase This family contains the gene products of PduO and EutT which are both cobalamin adenosyltransferases. PduO is a protein with ATP:cob(I)alamin adenosyltransferase activity. The main role of this protein is the conversion of inactive cobalamins to AdoCbl for 1,2-propanediol degradation.The EutT enzyme appears to be an adenosyl transferas…	Prot_4_224	7
BF638R_RS20025	4858689..4859318	-	Bacteroides_fragilis_638R	NC_016776.1	WP_008770196_1					Prot_3_319	7
BF638R_RS20030	4859421..4860380	+	Bacteroides_fragilis_638R	NC_016776.1	WP_005797605_1		pfam08842	Mfa2	Fimbrillin-A associated anchor proteins Mfa1 and Mfa2. This family of proteins may be lipoproteins principally from bacilli. They are between 300 and 400 residues. Many Bacteroides-like bacterial species, including Porphyromonas gingivalis, the causal agent of periodontal infection, carry at least two types of fimbriae, namely FimA and Mfa1 fimbriae, following the names of their major subunit pro…	Prot_6_146	7
BF638R_RS20035	4860579..4861166	-	Bacteroides_fragilis_638R	NC_016776.1	WP_014299533_1		pfam14289	DUF4369	Domain of unknown function (DUF4369). This domain family is found in bacteria, and is approximately 110 amino acids in length. The family is found in association with pfam00578.	Prot_4_227	6
BF638R_RS20045	4862249..4864729	-	Bacteroides_fragilis_638R	NC_016776.1	WP_014299535_1					Prot_4_228	4
BF638R_RS23900	4864778..4864948	+	Bacteroides_fragilis_638R	NC_016776.1	WP_005791467_1					Prot_4_196	6
BF638R_RS20050	4865175..4866107	-	Bacteroides_fragilis_638R	NC_016776.1	WP_005797599_1		cd01185	INTN1_C_like	Integrase IntN1 of Bacteroides mobilizable transposon NBU1 and similar proteins, C-terminal catalytic domain. IntN1 is a tyrosine recombinase for the integration and excision of Bacteroides mobilizable transposon NBU1 from the host chromosome. IntN1 does not require strict homology between the recombining sites seen with other tyrosine recombinases. This family belongs to the superfamily of DNA b…	Prot_2_836	6
BF638R_RS20055	4866283..4868421	+	Bacteroides_fragilis_638R	NC_016776.1	WP_014299536_1	+	pfam11175	DUF2961	Protein of unknown function (DUF2961). This family of proteins has no known function.	Prot_7_90	7
BF638R_RS20065	4869362..4872022	-	Bacteroides_fragilis_638R	NC_016776.1	WP_005814317_1		pfam01301	Glyco_hydro_35	Glycosyl hydrolases family 35.	Prot_1_3471	2
BF638R_RS20070	4872152..4872613	-	Bacteroides_fragilis_638R	NC_016776.1	WP_014299537_1					Prot_1_1696	2
BF638R_RS20075	4872642..4874351	-	Bacteroides_fragilis_638R	NC_016776.1	WP_005814313_1		pfam07980	SusD_RagB	SusD family. This domain is found in bacterial cell surface proteins such SusD and SusD-like proteins, as as well RagB, outer membrane surface receptor antigen. Bacteroidetes, one of the two dominant bacterial phyla in the human gut, are Gram-negative saccharolytic microorganisms that utilize a diverse array of glycans. Hence, they express starch-utilization system (Sus) for glycan uptake. SusD h…	Prot_1_2427	2
BF638R_RS20080	4874351..4877722	-	Bacteroides_fragilis_638R	NC_016776.1	WP_014299538_1		pfam07715	Plug	TonB-dependent Receptor Plug Domain. The Plug domain has been shown to be an independently folding subunit of the TonB-dependent receptors. It acts as the channel gate, blocking the pore until the channel is bound by ligand. At this point it under goes conformational changes opens the channel.	Prot_2_540	2
BF638R_RS20085	4877911..4878876	-	Bacteroides_fragilis_638R	NC_016776.1	WP_005814310_1		COG3712	FecR	periplasmic ferric-dicitrate binding protein FecR, regulates iron transport through sigma-19 [Inorganic ion transport and metabolism, Signal transduction mechanisms].	Prot_1_2739	2
BF638R_RS20090	4878942..4879490	-	Bacteroides_fragilis_638R	NC_016776.1	WP_014299539_1		COG1595	RpoE	DNA-directed RNA polymerase specialized sigma subunit, sigma24 family [Transcription].	Prot_2_603	2
BF638R_RS23905	4880487..4880717	+	Bacteroides_fragilis_638R	NC_016776.1	WP_008770189_1					Prot_4_260	5
BF638R_RS20105	4880769..4883303	-	Bacteroides_fragilis_638R	NC_016776.1	WP_014299541_1		cd01827	sialate_O-acetylesterase_like1	sialate O-acetylesterase_like family of the SGNH hydrolases, a diverse family of lipases and esterases. The tertiary fold of the enzyme is substantially different from that of the alpha/beta hydrolase family and unique among all known hydrolases; its active site closely resembles the Ser-His-Asp(Glu) triad found in other serine hydrolases.	Prot_7_99	7
BF638R_RS20110	4883561..4884724	-	Bacteroides_fragilis_638R	NC_016776.1	WP_005804079_1		COG5279	CYK3	Cytokinesis protein 3, contains TGc (transglutaminase/protease-like) domain [Cell cycle control, cell division, chromosome partitioning].	Prot_1_4301	3
BF638R_RS20115	4884749..4885621	-	Bacteroides_fragilis_638R	NC_016776.1	WP_014299542_1					Prot_2_742	3
===	BF638R_RS21730		Bacteroides_fragilis_638R	NC_016776.1							470
BF638R_RS21660	5282352..5283647	-	Bacteroides_fragilis_638R	NC_016776.1	WP_080560029_1		COG1538	TolC	Outer membrane protein TolC [Cell wall/membrane/envelope biogenesis].	Prot_6_108	6
BF638R_RS21665	5283644..5286676	-	Bacteroides_fragilis_638R	NC_016776.1	WP_014299638_1		COG0841	AcrB	Multidrug efflux pump subunit AcrB [Defense mechanisms].	Prot_6_127	6
BF638R_RS21670	5286673..5287716	-	Bacteroides_fragilis_638R	NC_016776.1	WP_005797182_1		COG0845	AcrA	Multidrug efflux pump subunit AcrA (membrane-fusion protein) [Cell wall/membrane/envelope biogenesis, Defense mechanisms].	Prot_4_212	6
BF638R_RS21700	5293280..5293507	-	Bacteroides_fragilis_638R	NC_016776.1	WP_032576405_1					Prot_5_193	5
BF638R_RS24105	5293984..5294262	-	Bacteroides_fragilis_638R	NC_016776.1	WP_080560030_1					Prot_4_210	4
BF638R_RS21705	5294412..5295203	+	Bacteroides_fragilis_638R	NC_016776.1	WP_014299639_1		cd14840	D-Ala-D-Ala_dipeptidase_Aad	D-Ala-D-Ala dipeptidase (includes Lactobacillus plantarum Aad peptidase). D-Ala-D-Ala dipeptidase (also known as D-alanyl-D-alanine dipeptidase vanX; VanX; EC 3.4.13.22) is a Zn2+-dependent enzyme that mediates resistance to the antibiotic vancomycin in Enterococci and other bacteria (both Gram-positive and Gram-negative). It is part of a gene cluster that affects cell-wall biosynthesis. The oper…	Prot_6_110	9
BF638R_RS21710	5295212..5296411	+	Bacteroides_fragilis_638R	NC_016776.1	WP_005783443_1		COG2242	CobL	Precorrin-6B methylase 2 [Coenzyme transport and metabolism].	Prot_7_103	9
BF638R_RS21715	5296457..5296864	-	Bacteroides_fragilis_638R	NC_016776.1	WP_005783445_1		pfam16303	DUF4945	Domain of unknown function (DUF4945). This small family consists of uncharacterized proteins around 140 residues in length and is mainly found in various Bacteroides species, such as Bacteroides fragilis and Bacteroides sp.. The function of this family is unknown.	Prot_3_390	7
BF638R_RS21720	5296881..5298626	-	Bacteroides_fragilis_638R	NC_016776.1	WP_005783447_1		pfam07980	SusD_RagB	SusD family. This domain is found in bacterial cell surface proteins such SusD and SusD-like proteins, as as well RagB, outer membrane surface receptor antigen. Bacteroidetes, one of the two dominant bacterial phyla in the human gut, are Gram-negative saccharolytic microorganisms that utilize a diverse array of glycans. Hence, they express starch-utilization system (Sus) for glycan uptake. SusD h…	Prot_8_75	11
BF638R_RS21725	5298638..5301829	-	Bacteroides_fragilis_638R	NC_016776.1	WP_005783448_1		pfam00593	TonB_dep_Rec	TonB dependent receptor. This model now only covers the conserved part of the barrel structure.	Prot_7_91	10
BF638R_RS21730	5301881..5303533	-	Bacteroides_fragilis_638R	NC_016776.1	WP_008657754_1	+	pfam11175	DUF2961	Protein of unknown function (DUF2961). This family of proteins has no known function.	Prot_7_94	7
BF638R_RS21735	5303557..5304930	-	Bacteroides_fragilis_638R	NC_016776.1	WP_005802077_1		cd17359	MFS_XylE_like	D-xylose-proton symporter and similar transporters of the Major Facilitator Superfamily. This subfamily includes bacterial transporters such as D-xylose-proton symporter (XylE or XylT), arabinose-proton symporter (AraE), galactose-proton symporter (GalP), major myo-inositol transporter IolT, glucose transport protein, putative metabolite transport proteins YfiG, YncC, and YwtG, and similar protei…	Prot_5_185	8
BF638R_RS24110	5305229..5305384	+	Bacteroides_fragilis_638R	NC_016776.1	WP_080560031_1					Prot_4_251	5
BF638R_RS21740	5305483..5307093	+	Bacteroides_fragilis_638R	NC_016776.1	WP_014299641_1		pfam09603	Fib_succ_major	Fibrobacter succinogenes major domain (Fib_succ_major). This domain of about 175 to 200 amino acids is found, in from one to five copies, in over 50 proteins in Fibrobacter succinogenes S85, an obligate anaerobe of the rumen. Many members of this family have an apparent lipoprotein signal sequence. Conserved cysteine residues, suggestive of disulfide bond formation, are also consistent with an ex…	Prot_12_41	12
BF638R_RS21745	5307593..5309200	+	Bacteroides_fragilis_638R	NC_016776.1	WP_014299642_1					Prot_12_41	12
BF638R_RS21750	5309226..5309990	+	Bacteroides_fragilis_638R	NC_016776.1	WP_005814060_1		pfam14848	HU-DNA_bdg	DNA-binding domain.	Prot_6_133	7
BF638R_RS21755	5310160..5312916	-	Bacteroides_fragilis_638R	NC_016776.1	WP_005814059_1		cd06308	PBP1_sensor_kinase-like	periplasmic binding domain of two-component sensor kinase signaling systems. Periplasmic binding domain of two-component sensor kinase signaling systems, some of which are fused with a C-terminal histidine kinase A domain (HisK) and/or a signal receiver domain (REC). Members of this group share homology with a family of pentose/hexose sugar-binding proteins of the type 1 periplasmic binding prote…	Prot_7_102	7
BF638R_RS21760	5313080..5314726	-	Bacteroides_fragilis_638R	NC_016776.1	WP_008657767_1		cd18622	GH32_Inu-like	glycoside hydrolase family 32 protein such as Aspergillus ficuum endo-inulinase (Inu2). This subfamily of glycosyl hydrolase family GH32 includes endo-inulinase (inu2, EC 3.2.1.7), exo-inulinase (Inu1, EC 3.2.1.80), invertase (EC 3.2.1.26), and levan fructotransferase (LftA, EC 4.2.2.16), among others. These enzymes cleave sucrose into fructose and glucose via beta-fructofuranosidase activity, pr…	Prot_6_128	6
BF638R_RS21765	5314957..5317719	+	Bacteroides_fragilis_638R	NC_016776.1	WP_014299643_1		cd01347	ligand_gated_channel	TonB dependent/Ligand-Gated channels are created by a monomeric 22 strand (22,24) anti-parallel beta-barrel. Ligands apparently bind to the large extracellular loops. The N-terminal 150-200 residues form a plug from the periplasmic end of barrel. Energy (proton-motive force) and TonB-dependent conformational alteration of channel (parts of plug, and loops 7 and 8) allow passage of ligand. FepA re…	Prot_5_184	5
BF638R_RS21770	5317908..5318840	+	Bacteroides_fragilis_638R	NC_016776.1	WP_005797170_1		cd07378	MPP_ACP5	Homo sapiens acid phosphatase 5 and related proteins, metallophosphatase domain. Acid phosphatase 5 (ACP5) removes the mannose 6-phosphate recognition marker from lysosomal proteins. The exact site of dephosphorylation is not clear. Evidence suggests dephosphorylation may take place in a prelysosomal compartment as well as in the lysosome. ACP5 belongs to the metallophosphatase (MPP) superfamily.…	Prot_1_1000	3
BF638R_RS21780	5320847..5321803	+	Bacteroides_fragilis_638R	NC_016776.1	WP_005783471_1		COG0530	ECM27	Ca2+/Na+ antiporter [Inorganic ion transport and metabolism].	Prot_2_680	4
===	HALHY_RS01930		Haliscomenobacter_hydrossis_DSM_1100	NC_015510.1							470
HALHY_RS01875	468837..469616	+	Haliscomenobacter_hydrossis_DSM_1100	NC_015510.1	WP_013762847_1		pfam13847	Methyltransf_31	Methyltransferase domain. This family appears to have methyltransferase activity.	Prot_1_3794	1
HALHY_RS34335	470845..471636	+	Haliscomenobacter_hydrossis_DSM_1100	NC_015510.1	WP_013762849_1		pfam08241	Methyltransf_11	Methyltransferase domain. Members of this family are SAM dependent methyltransferases.	Prot_1_2286	1
HALHY_RS01890	471576..473498	+	Haliscomenobacter_hydrossis_DSM_1100	NC_015510.1	WP_083822576_1		COG0367	AsnB	Asparagine synthetase B (glutamine-hydrolyzing) [Amino acid transport and metabolism].	Prot_1_1230	1
[truncated: 9,139 more rows]
