# Supplementary material for: Cellular homologs of the double jelly-roll major capsid proteins clarify the origins of an ancient virus kingdom
Source: Proc Natl Acad Sci U S A. 2022 Jan 25;119(5):e2120620119. doi: 10.1073/pnas.2120620119 (PMC8812541; doi:10.1073/pnas.2120620119)
Supplement: Supplementary File [file pnas.2120620119.sd06.xlsx]

## Sheet: Sheet1
PHM	1sdwA	54.7	8.3	7.8	8.1	8	5.2	6.5	2.9	3.9	5.2	5.3	4	3.3	3.9	4.2
PNGase F	1pnfA	8.3	54.7	27.3	26.4	27.1	7.4	7.2	6.7	5.2	7.3	6.7	5	4.7	5.1	5
PNGase F	4r4zA	7.8	27.3	64.4	44.6	44.8	6.6	6.5	5.6	4.3	6.5	6.3	4.1	2.6	4	4.1
PNGase F	4qhbA	8.1	26.4	44.6	66.4	60.1	6.9	6.6	5.1	4.1	7.1	6.9	3.8	2.9	4	4.6
PNGase F	3ks7A	8	27.1	44.8	60.1	67.1	6.9	6.5	5.7	4.5	7	6.4	4.3	3.8	3.9	4.3
DUF2961	7v1vA	5.2	7.4	6.6	6.9	6.9	64	42.3	9.9	12.1	13.4	12.5	8.1	5.9	8.1	7
DUF2961	4kq7A	6.5	7.2	6.5	6.6	6.5	42.3	62	10.9	12.3	13.2	12.1	6.8	6.9	7	8.5
Finnlakeviridae	5oacA	2.9	6.7	5.6	5.1	5.7	9.9	10.9	49.8	13.7	15.3	14.7	11.8	11.2	13.3	12.2
Corticoviridae	2vvfA	3.9	5.2	4.3	4.1	4.5	12.1	12.3	13.7	46.9	18.8	18.3	15	15	17.5	15.5
Turriviridae	3j31A	5.2	7.3	6.5	7.1	7	13.4	13.2	15.3	18.8	58.6	26.2	15.9	17.2	18.9	17.9
Tectiviridae	1hx6A	5.3	6.7	6.3	6.9	6.4	12.5	12.1	14.7	18.3	26.2	61.5	17.8	17.6	18.9	18.2
Poxviridae	3samA	4	5	4.1	3.8	4.3	8.1	6.8	11.8	15	15.9	17.8	56.1	23.2	24.9	19.7
Asfarviridae	6ku9A	3.3	4.7	2.6	2.9	3.8	5.9	6.9	11.2	15	17.2	17.6	23.2	57.2	30.3	24.8
Phycodnaviridae	5tipA	3.9	5.1	4	4	3.9	8.1	7	13.3	17.5	18.9	18.9	24.9	30.3	69.6	33.2
Iridoviridae	6ojnA	4.2	5	4.1	4.6	4.3	7	8.5	12.2	15.5	17.9	18.2	19.7	24.8	33.2	65.1
		1sdwA	1pnfA	4r4zA	4qhbA	3ks7A	7v1vA	4kq7A	5oacA	2vvfA	3j31A	1hx6A	3samA	6ku9A	5tipA	6ojnA
PHM, peptidylglycine α-hydroxylating monooxygenase; PNGase F, peptide:N-glycosidase F
