# Supplementary material for: Cellular homologs of the double jelly-roll major capsid proteins clarify the origins of an ancient virus kingdom
Source: Proc Natl Acad Sci U S A. 2022 Jan 25;119(5):e2120620119. doi: 10.1073/pnas.2120620119 (PMC8812541; doi:10.1073/pnas.2120620119)
Supplement: Supplementary File [file pnas.2120620119.sd07.xlsx]

## Sheet: Sheet1
Portogloboviridae	6oj0A_SPV1_VP4	33.8	4.7	7	5.9	6.2	6.3	6	4.2	4.4	5.5	6.3	3.3	3.7	4.7	3.8	5.1	4.3	4.5	4.7	3.6	3.8	5	4.5	4.8	4.9	5.1	3	3.3	3.4	3.4	2.3	3.5	3.8	3.1	4.1	3.7	4.6	3.7	4.1
Matshushitaviridae	3zn4_P23-77_VP16	4.7	27.6	9.9	9	10.2	9.5	9.9	2.8	3.2	2.9	3.5	3.2	0.1	3.2	2.5	3.2	3.7	4.8	3.4	2.1	2.8	3	3.7	3.4	3.4	4.9	3.2	3.4	3.3	2.9	2.3	4.4	4.2	2	3.6	3.5	4.8	3.1	4.1
Matshushitaviridae	3zmn_P23-77_VP17	7	9.9	28.5	11.3	12.6	12.6	13.2	3.9	3.9	4.5	5.2	3.3	2.9	4.8	4	4.7	4.9	5.5	5	2.8	3	2.5	3.7	3.4	3.5	4.4	3.3	3.9	3.9	3.5	2.4	5.3	4.8	3.6	4.1	4	5.6	4.3	4.4
Sphaerolipoviridae	6qt9_SH1_VP7	5.9	9	11.3	32.7	24.7	12.5	12.9	3.9	3.8	3.8	5.2	3.2	3	4.2	3.8	4.6	5	5.7	5.5	3.7	4	3	4.1	3.8	3.5	4.3	2.9	3.2	3.2	4.2	2.7	4.6	3.5	2.5	4.6	3.7	4.7	4.1	4.1
Sphaerolipoviridae	6h82_HHIV2_VP7	6.2	10.2	12.6	24.7	33	13.1	13.6	4.2	4.3	4.7	5.9	3.5	0.1	4.6	3.8	4.7	5.1	6.3	5.7	4	4.2	3.2	4.2	4.1	4	5.1	3.5	3.8	3.6	4	2.9	4.9	3.8	3.6	5.2	4.4	4.9	3.9	4.3
Sphaerolipoviridae	6qt9_SH1_VP4	6.3	9.5	12.6	12.5	13.1	30.5	22.5	4.5	4.9	4.2	5.1	3.1	3.1	3.9	3.5	4.9	4.9	5	5.6	2.8	3.9	3.9	4.8	4.6	4.6	5.4	4.2	4.7	4.7	4.3	3.3	5.6	4.9	3.4	5.4	5.2	6.3	4.6	4.7
Sphaerolipoviridae	6h82_HHIV2_VP4	6	9.9	13.2	12.9	13.6	22.5	30.9	4.6	4.8	4.5	5.6	3	0.1	4.1	4	4.9	5.1	5.2	5.1	3.8	4	3.2	3.8	4.1	3.9	4.7	3.5	3.8	3.6	4.2	0.1	5.7	4.8	3.2	5.1	4.8	5.8	4.4	4.4
DUF2961	7v1vA_DUF2961_SJR2	4.2	2.8	3.9	3.9	4.2	4.5	4.6	35.9	24.2	11.7	12.4	5.3	5.5	6	6.6	6.7	6.6	6.7	7.5	5.5	6.1	4.4	4.8	4.2	4.4	4	3.9	3.8	4.2	5.1	3	4.5	4.7	2.5	4.8	4.9	3.9	3.7	4
DUF2961	4kq7A_DUF2961_SJR2	4.4	3.2	3.9	3.8	4.3	4.9	4.8	24.2	33.7	12.9	13.2	5.7	6.4	6.6	7.1	6.9	7	7	7.7	5.1	6.7	4.3	4.5	4.2	4.4	5	4.2	4.6	4.4	5.7	3.4	4.8	5.2	3	5	5.3	4.6	4.6	4.1
DUF2961	7v1vA_DUF2961_SJR1	5.5	2.9	4.5	3.8	4.7	4.2	4.5	11.7	12.9	33.6	19	5.1	5.7	6	5.7	5.7	6.7	5.4	6.2	5.8	6.2	5	4.9	4.8	5	4.9	4.5	4.6	4.8	4.4	2.4	4.6	4.5	4.8	5	4.8	5.3	4.8	4.2
DUF2961	4kq7A_DUF2961_SJR1	6.3	3.5	5.2	5.2	5.9	5.1	5.6	12.4	13.2	19	30	6	7.2	6.5	5.9	6.3	8.2	6.4	7.7	6.1	6.7	5.2	5.2	5	5.1	5.1	4.1	4.4	4.6	4.6	3.6	5.8	4.5	4.8	5.7	5.3	5.9	5.3	4.3
Finnlakeviridae	5oac_FLiP_SJR1	3.3	3.2	3.3	3.2	3.5	3.1	3	5.3	5.7	5.1	6	31.4	6.7	9.1	8.8	6.5	8.2	6.8	6.7	5.1	5.5	3.3	4.1	4.2	4.4	4.5	3.7	3.4	3.4	4	3.9	3.6	3.6	3.3	3.8	3.6	2.8	3.2	2.6
Finnlakeviridae	5oac_FLiP_SJR2	3.7	0.1	2.9	3	0.1	3.1	0.1	5.5	6.4	5.7	7.2	6.7	26.5	8.9	8.8	7.8	7.8	7.9	9.8	5.3	5	3.5	4.6	4.6	4.8	4.3	3.1	3.6	3.5	4.7	2.3	4.3	4.4	3.1	3.8	4.1	3.4	3.9	3.1
Turriviridae	3j31_STIV_SJR1	4.7	3.2	4.8	4.2	4.6	3.9	4.1	6	6.6	6	6.5	9.1	8.9	32	16.2	10.3	11.4	10.9	11.4	6	7	4.7	5.1	5.3	5.3	5.3	4.5	4	4.1	6	4.3	6.2	5.9	4.3	4.6	5.8	4.8	5	4.9
Tectiviridae	1hx6_PRD1_SJR1	3.8	2.5	4	3.8	3.8	3.5	4	6.6	7.1	5.7	5.9	8.8	8.8	16.2	37.5	10.8	10.8	10.2	10.2	6.5	6.5	5.7	6	5.6	5.8	5.4	4.6	4.3	4.4	6.2	4	4.5	5	4.2	4.6	5.1	4.1	4.4	3.4
Corticoviridae	2vvf_PM2_SJR2	5.1	3.2	4.7	4.6	4.7	4.9	4.9	6.7	6.9	5.7	6.3	6.5	7.8	10.3	10.8	27.8	12.7	12	12.2	5.1	5.4	3.9	4.8	4.8	5	5.5	3.9	3.7	3.8	6.3	3.2	5.7	5.6	4	4.3	5.6	4.5	4.8	4.4
Corticoviridae	2vvf_PM2_SJR1	4.3	3.7	4.9	5	5.1	4.9	5.1	6.6	7	6.7	8.2	8.2	7.8	11.4	10.8	12.7	29.2	11	11.7	5.5	5.6	3.6	4.9	4.6	4.8	4.7	3.8	3.5	3.7	5.4	2.5	5	4.9	3.8	4.4	5.1	4.4	4.1	4
Turriviridae	3j31_STIV_SJR2	4.5	4.8	5.5	5.7	6.3	5	5.2	6.7	7	5.4	6.4	6.8	7.9	10.9	10.2	12	11	32.2	14.6	5.3	5.4	3.8	4.5	4.5	4.2	4.6	4.1	3.6	3.8	6.3	3.6	5.8	5.6	3	4	4.6	4	4.4	4.7
Tectiviridae	1hx6_PRD1_SJR2	4.7	3.4	5	5.5	5.7	5.6	5.1	7.5	7.7	6.2	7.7	6.7	9.8	11.4	10.2	12.2	11.7	14.6	27.7	6.3	6.4	4	5.7	5.3	5.4	5.3	4.6	4.6	4.6	6.6	3.2	5.5	5.2	3.5	4.8	4.8	4.9	4.7	4
GH68 CBM	5ta1A	3.6	2.1	2.8	3.7	4	2.8	3.8	5.5	5.1	5.8	6.1	5.1	5.3	6	6.5	5.1	5.5	5.3	6.3	26.4	21	6.9	7.4	6.9	7.5	9.3	7.2	7	7.2	7.7	4.2	5.7	5.6	5.3	6.9	7.4	6.6	7.1	6.1
GH68 CBM	4aw7A	3.8	2.8	3	4	4.2	3.9	4	6.1	6.7	6.2	6.7	5.5	5	7	6.5	5.4	5.6	5.4	6.4	21	26.5	7	8.1	7.5	7.9	8.9	6.9	6.6	6.8	8	4.6	6.2	6.2	5.8	7.6	7.9	7.2	7.7	6.1
PNGsase F	1pnfA_SJR2	5	3	2.5	3	3.2	3.9	3.2	4.4	4.3	5	5.2	3.3	3.5	4.7	5.7	3.9	3.6	3.8	4	6.9	7	32.2	14.2	14	14.5	8.3	8	7.4	7.7	6	3.3	4.5	3.9	4.9	7.8	7	6.4	6.7	5.3
PNGsase F	4r4zA_SJR2	4.5	3.7	3.7	4.1	4.2	4.8	3.8	4.8	4.5	4.9	5.2	4.1	4.6	5.1	6	4.8	4.9	4.5	5.7	7.4	8.1	14.2	30.1	21.8	21.8	8.7	7.7	7.3	7.4	5.7	3.6	4.2	4.7	5.4	7.4	7.3	7.8	7.4	5.9
PNGsase F	4qhbA_SJR2	4.8	3.4	3.4	3.8	4.1	4.6	4.1	4.2	4.2	4.8	5	4.2	4.6	5.3	5.6	4.8	4.6	4.5	5.3	6.9	7.5	14	21.8	29.2	26.3	9.5	8.2	7.5	7.9	5.7	3.6	4.7	4.2	6.3	7.1	7.2	7.8	7.3	5.6
PNGsase F	3ks7A_SJR2	4.9	3.4	3.5	3.5	4	4.6	3.9	4.4	4.4	5	5.1	4.4	4.8	5.3	5.8	5	4.8	4.2	5.4	7.5	7.9	14.5	21.8	26.3	29.3	9.6	8.4	8	8.3	5.8	3.2	5	4.4	6.5	7	7.2	7.7	7.5	5.7
PNGsase F	1pnfA_SJR1	5.1	4.9	4.4	4.3	5.1	5.4	4.7	4	5	4.9	5.1	4.5	4.3	5.3	5.4	5.5	4.7	4.6	5.3	9.3	8.9	8.3	8.7	9.5	9.6	28.6	13.7	13.3	13.5	8.1	4.7	5.7	6.4	6.4	6.4	6.7	8.3	6.9	6.5
PNGsase F	4r4zA_SJR1	3	3.2	3.3	2.9	3.5	4.2	3.5	3.9	4.2	4.5	4.1	3.7	3.1	4.5	4.6	3.9	3.8	4.1	4.6	7.2	6.9	8	7.7	8.2	8.4	13.7	33	21.4	21.8	6.5	3.8	5.1	4.6	6.2	6.1	6.5	8.2	7.4	6.1
PNGsase F	4qhbA_SJR1	3.3	3.4	3.9	3.2	3.8	4.7	3.8	3.8	4.6	4.6	4.4	3.4	3.6	4	4.3	3.7	3.5	3.6	4.6	7	6.6	7.4	7.3	7.5	8	13.3	21.4	34.2	30	6.3	3.3	5	4.2	5.5	5.8	6.1	7.3	6.5	5.8
PNGsase F	3ks7A_SJR1	3.4	3.3	3.9	3.2	3.6	4.7	3.6	4.2	4.4	4.8	4.6	3.4	3.5	4.1	4.4	3.8	3.7	3.8	4.6	7.2	6.8	7.7	7.4	7.9	8.3	13.5	21.8	30	34.5	6.4	3.4	4.9	4.6	5.7	5.8	6.4	7.5	6.6	5.9
CBM	4d3lA	3.4	2.9	3.5	4.2	4	4.3	4.2	5.1	5.7	4.4	4.6	4	4.7	6	6.2	6.3	5.4	6.3	6.6	7.7	8	6	5.7	5.7	5.8	8.1	6.5	6.3	6.4	28.6	8.1	7.7	7.9	5.6	7.2	7.5	7	7.3	6.1
CBM	1j83A	2.3	2.3	2.4	2.7	2.9	3.3	0.1	3	3.4	2.4	3.6	3.9	2.3	4.3	4	3.2	2.5	3.6	3.2	4.2	4.6	3.3	3.6	3.6	3.2	4.7	3.8	3.3	3.4	8.1	38.9	6	6.2	6.8	6.9	7.4	6.9	7.5	7.8
CBM	4a42A	3.5	4.4	5.3	4.6	4.9	5.6	5.7	4.5	4.8	4.6	5.8	3.6	4.3	6.2	4.5	5.7	5	5.8	5.5	5.7	6.2	4.5	4.2	4.7	5	5.7	5.1	5	4.9	7.7	6	29.9	15.9	6.6	7.6	7.6	7.1	7.3	7
CBM	2v72A	3.8	4.2	4.8	3.5	3.8	4.9	4.8	4.7	5.2	4.5	4.5	3.6	4.4	5.9	5	5.6	4.9	5.6	5.2	5.6	6.2	3.9	4.7	4.2	4.4	6.4	4.6	4.2	4.6	7.9	6.2	15.9	31.8	6.1	7.8	8.1	7.5	7.6	6.8
CBM	2zewB	3.1	2	3.6	2.5	3.6	3.4	3.2	2.5	3	4.8	4.8	3.3	3.1	4.3	4.2	4	3.8	3	3.5	5.3	5.8	4.9	5.4	6.3	6.5	6.4	6.2	5.5	5.7	5.6	6.8	6.6	6.1	31.4	9.1	10.5	9.7	10.7	8.8
CBM	2w3jA	4.1	3.6	4.1	4.6	5.2	5.4	5.1	4.8	5	5	5.7	3.8	3.8	4.6	4.6	4.3	4.4	4	4.8	6.9	7.6	7.8	7.4	7.1	7	6.4	6.1	5.8	5.8	7.2	6.9	7.6	7.8	9.1	31.5	20.8	13.6	14.6	12.3
CBM	2w47A	3.7	3.5	4	3.7	4.4	5.2	4.8	4.9	5.3	4.8	5.3	3.6	4.1	5.8	5.1	5.6	5.1	4.6	4.8	7.4	7.9	7	7.3	7.2	7.2	6.7	6.5	6.1	6.4	7.5	7.4	7.6	8.1	10.5	20.8	30.9	14.6	16.3	13.7
CBM	2cdoA	4.6	4.8	5.6	4.7	4.9	6.3	5.8	3.9	4.6	5.3	5.9	2.8	3.4	4.8	4.1	4.5	4.4	4	4.9	6.6	7.2	6.4	7.8	7.8	7.7	8.3	8.2	7.3	7.5	7	6.9	7.1	7.5	9.7	13.6	14.6	31.2	18.7	17.1
CBM	4crrA	3.7	3.1	4.3	4.1	3.9	4.6	4.4	3.7	4.6	4.8	5.3	3.2	3.9	5	4.4	4.8	4.1	4.4	4.7	7.1	7.7	6.7	7.4	7.3	7.5	6.9	7.4	6.5	6.6	7.3	7.5	7.3	7.6	10.7	14.6	16.3	18.7	29	19.6
CBM	1gmmA	4.1	4.1	4.4	4.1	4.3	4.7	4.4	4	4.1	4.2	4.3	2.6	3.1	4.9	3.4	4.4	4	4.7	4	6.1	6.1	5.3	5.9	5.6	5.7	6.5	6.1	5.8	5.9	6.1	7.8	7	6.8	8.8	12.3	13.7	17.1	19.6	29.8
		6oj0A_SPV1_VP4	3zn4_P23-77_VP16	3zmn_P23-77_VP17	6qt9_SH1_VP7	6h82_HHIV2_VP7	6qt9_SH1_VP4	6h82_HHIV2_VP4	7v1vA_DUF2961_SJR2	4kq7A_DUF2961_SJR2	7v1vA_DUF2961_SJR1	4kq7A_DUF2961_SJR1	5oac_FLiP_SJR1	5oac_FLiP_SJR2	3j31_STIV_SJR1	1hx6_PRD1_SJR1	2vvf_PM2_SJR2	2vvf_PM2_SJR1	3j31_STIV_SJR2	1hx6_PRD1_SJR2	5ta1A	4aw7A	1pnfA_SJR2	4r4zA_SJR2	4qhbA_SJR2	3ks7A_SJR2	1pnfA_SJR1	4r4zA_SJR1	4qhbA_SJR1	3ks7A_SJR1	4d3lA	1j83A	4a42A	2v72A	2zewB	2w3jA	2w47A	2cdoA	4crrA	1gmmA
CBM, carbohydrate-binding module; GH68, glycoside hydrolase of family 68; PNGase F, peptide:N-glycosidase F; SJR, single jelly-roll domain
