# Supplementary material for: Cellular homologs of the double jelly-roll major capsid proteins clarify the origins of an ancient virus kingdom
Source: Proc Natl Acad Sci U S A. 2022 Jan 25;119(5):e2120620119. doi: 10.1073/pnas.2120620119 (PMC8812541; doi:10.1073/pnas.2120620119)
Supplement: Supplementary File [file pnas.2120620119.sd05.xlsx]

## Sheet: SPV1
PDB id	Organism	Family	Protein function	Z-score	Seq. id.
6oj0-A	Sulfolobus polyhedral virus 1	Portogloboviridae	MCP	33.8	100
3zmn-A	P23-77	Matshushitaviridae	VP17 (MCP)	7.5	9
6i56-A	Bacillus subtilis 168	Bacillaceae	XepA	6.8	10
4ca9-A	Drosophila melanogaster	Drosophilidae	Nucleoplasmin	6.8	12
6j2z-B	Arabidopsis thaliana	Brassicaceae	Peptidyl-prolyl cis-trans isomerase FKBP53	6.7	6
5uqp-B	Rhodococcus jostii RHA1	Nocardiaceae	cupin protein	6.7	4
1nlq-A	Drosophila melanogaster	Drosophilidae	Nucleoplasmin	6.6	8
3c3v-A	Arachis hypogaea	Fabaceae	Peanut alergen Ara h 3	6.6	3
5zbf-A	Microcystis aeruginosa	Microcystaceae	2-carboxy-6-hydroxyoctahydroindole, cupin superfamily	6.6	7
2hev-F	Homo sapiens	Hominidae	Tumor necrosis factor	6.6	6

## Sheet: P23-77_VP17
PDB id	Organism	Family	Protein function	Z-score	Seq. id.
3zmn-A	P23-77	Matshushitaviridae	VP17 (MCP)	38.6	100
6h82-A	Haloarcula hispanica icosahedral virus 2	Sphaerolipoviridae	VP4 (MCP)	16.2	13
6h82-E	Haloarcula hispanica icosahedral virus 2	Sphaerolipoviridae	VP7 (MCP)	10.9	8
3zmo-A	P23-77	Matshushitaviridae	VP16 (MCP)	9.7	12
6oj0-A	Sulfolobus polyhedral virus 1	Portogloboviridae	MCP	7.4	7
3iii-A	Staphylococcus aureus COL	Staphylococcaceae	Jelly-roll domain of CocE/NonD family hydrolase	6.3	8
3t30-C	Homo sapiens	Hominidae	Nucleoplasmin	6.3	9
1xb9-A	Xenopus laevis	Pipidae	Nucleophosmin	5.8	7
4ind-A	Sulfolobus turreted icosahedral virus 1	Turriviridae	Jelly-roll domain of the turret protein C381	5.7	8
1k5j-B	Xenopus laevis	Pipidae	Nucleoplasmin	5.6	11

## Sheet: P23-77_VP16
PDB id	Organism	Family	Protein function	Z-score	Seq. id.
3zmo-A	P23-77	Matshushitaviridae	VP16 (MCP)	22.9	100
6h82-E	Haloarcula hispanica icosahedral virus 2	Sphaerolipoviridae	VP7 (MCP)	10.1	18
3zmn-A	P23-77	Matshushitaviridae	VP17 (MCP)	8.9	12
6h82-A	Haloarcula hispanica icosahedral virus 2	Sphaerolipoviridae	VP4 (MCP)	8.8	14
3iii-A	Staphylococcus aureus COL	Staphylococcaceae	Jelly-roll domain of CocE/NonD family hydrolase	6.9	17
4lks-C	Clostridium perfringens ATCC 13124	Clostridiaceae	CBM32-3 from a family 31 glycoside hydrolase	5.8	4
4pf1-A	Thaumarchaeota archaeon SCGC AB-539-E09	unclassified Thaumarchaeota	C-terminal jelly-roll domain of an aminopeptidase	5.5	12
3i2g-A	Rhodococcus sp. MB1 'Bresler 1999	Nocardiaceae	C-terminal jelly-roll domain of cocaine esterase	5.4	15
2b4k-A	Acetobacter pasteurianus	Acetobacteraceae	C-terminal jelly-roll domain of α-amino acid ester hydrolase	5.3	14
1eut-A	Micromonospora viridifaciens	Micromonosporaceae	galactose-binding jelly-roll domain of sialidase	5.3	4
